# Supplementary material for: 5-(4-Fluoro­phen­yl)-2H-pyrazol-1-ium 2,2,2-tri­fluoro­acetate
Source: Acta Crystallogr Sect E Struct Rep Online. 2014 Mar 15;70(Pt 4):o429–30. doi: 10.1107/S1600536814005200 (PMC3998555; doi:10.1107/S1600536814005200)
Supplement: Supplementary file 1 [file e-70-0o429-sup1.cif]

##############################################################################
#                                                                            #
# This CIF contains the data in a paper accepted for publication in          #
# Acta Crystallographica Section E. It conforms to the requirements of       #
# Notes for Authors for Acta Crystallographica Section E, and has been       #
# peer reviewed under the auspices of the IUCr Commission on Journals.       #
#                                                                            #
# Full details of the Crystallographic Information File format               #
# are given in the paper "The Crystallographic Information File (CIF):       #
# a New Standard Archive File for Crystallography" by S. R. Hall, F. H.      #
# Allen and I. D. Brown [Acta Cryst. (1991), A47, 655-685].                  #
#                                                                            #
# The current version of the core CIF dictionary is obtainable from          #
# ftp://ftp.iucr.org/pub/cif_core.dic.                                       #
#                                                                            #
# Software is freely available for graphical display of the structure(s)     #
# in this CIF. For information consult the CIF software page                 #
# http://www.iucr.org/resources/cif/software.                                #
#                                                                            #
# This file may be used for bona fide research purposes within the           #
# scientific community so long as proper attribution is given to the journal # 
# article from which it was obtained.                                        #
#                                                                            #
##############################################################################
data_I
_audit_creation_method
;
  Olex2 1.2
  (compiled Apr 23 2013 17:54:37, GUI svn.r4466)
;
_journal_date_recd_electronic     2014-03-02
_journal_date_accepted     2014-03-06
_journal_name_full     'Acta Crystallographica, Section E'
_journal_year     2014
_journal_volume     70
_journal_issue      4
_journal_page_first     o429
_journal_page_last     o430
_journal_paper_category     QO
_journal_paper_doi     10.1107/S1600536814005200
_journal_coeditor_code     SU2707
_publ_contact_author_name     'Jasinski, Jerry P.'
_publ_contact_author_address
;
Department of Chemistry
Keene State College
229 Main Street
Keene, New Hampshire 03435, USA
;
_publ_contact_author_email     jjasinski@keene.edu
_publ_contact_author_fax     ?
_publ_contact_author_phone     '603 358-2563'
_publ_section_title
;
5-(4-Fluorophenyl)-2<i>H</i>-pyrazol-1-ium 2,2,2-trifluoroacetate
;
loop_
    _publ_author_name
    _publ_author_address
    'Yamuna, Thammarse S.'
;
Department of Studies in Chemistry
University of Mysore
Manasagangotri, Mysore 570 006, India
;
    'Jasinski, Jerry P.'
;
Department of Chemistry
Keene State College
229 Main Street
Keene, NH 03435-2001, USA
;
    'Kaur, Manpreet'
;
Department of Studies in Chemistry
University of Mysore
Manasagangotri, Mysore 570 006, India
;
    'Anderson, Brian J.'
;
Department of Chemistry
Keene State College
229 Main Street
Keene, NH 03435-2001, USA
;
    'Yathirajan, H. S.'
;
Department of Studies in Chemistry
University of Mysore
Manasagangotri, Mysore 570 006, India
;
_database_code_depnum_ccdc_archive     'CCDC 990481'
_chemical_name_systematic
;
5-(4-Fluorophenyl)-2<i>H</i>-pyrazol-1-ium 2,2,2-trifluoroacetate
;
_chemical_name_common
;
5-(4-fluoro-phenyl)-2H-pyrazol-1-ium trifluoro-acetate
;
_chemical_formula_moiety     'C9 H8 F N2 +, C2 F3 O2 -'
_chemical_formula_sum     'C11 H8 F4 N2 O2'
_chemical_formula_iupac     'C9 H8 F N2 +, C2 F3 O2 -'
_chemical_formula_weight     276.19
_chemical_melting_point     ?
_shelx_space_group_comment
;
The symmetry employed for this shelxl refinement is uniquely defined
by the following loop, which should always be used as a source of
symmetry information in preference to the above space-group names.
They are only intended as comments.
;
_space_group_crystal_system     monoclinic
_space_group_name_H-M_alt     'P 21'
_space_group_name_Hall     'P 2yb'
loop_
    _space_group_symop_operation_xyz
    'x, y, z'
    '-x, y+1/2, -z'
_cell_length_a     6.7828(2)
_cell_length_b     16.8263(6)
_cell_length_c     10.4004(4)
_cell_angle_alpha     90
_cell_angle_beta     93.354(3)
_cell_angle_gamma     90
_cell_volume     1184.96(8)
_cell_formula_units_Z     4
_cell_measurement_reflns_used     3244
_cell_measurement_theta_min     3.0023
_cell_measurement_theta_max     32.8006
_cell_measurement_temperature     173(2)
_exptl_crystal_description     block
_exptl_crystal_colour     colourless
_exptl_crystal_size_max     0.32
_exptl_crystal_size_mid     0.14
_exptl_crystal_size_min     0.12
_exptl_crystal_density_diffrn     1.548
_exptl_crystal_density_meas     ?
_exptl_crystal_density_method     ?
_exptl_crystal_F_000     560
_exptl_absorpt_coefficient_mu     0.149
_exptl_absorpt_correction_type     multi-scan
_exptl_absorpt_process_details
;
(CrysAlis PRO and CrysAlis RED; Agilent, 2012)
;
_shelx_estimated_absorpt_T_min     ?
_shelx_estimated_absorpt_T_max     ?
_exptl_absorpt_correction_T_min     0.86658
_exptl_absorpt_correction_T_max     1.00000
_exptl_special_details     ?
_diffrn_ambient_temperature     173(2)
_diffrn_radiation_type     MoK\a
_diffrn_radiation_wavelength     0.71073
_diffrn_measurement_device_type     'Agilent Xcalibur (Eos, Gemini)'
_diffrn_measurement_method     '\w scans'
_diffrn_detector_area_resol_mean     16.0416
_diffrn_reflns_number     13825
_diffrn_reflns_av_R_equivalents     0.0285
_diffrn_reflns_theta_min     3.008
_diffrn_reflns_theta_max     32.875
_diffrn_reflns_theta_full     26.000
_diffrn_measured_fraction_theta_max     0.903
_diffrn_measured_fraction_theta_full     0.999
_diffrn_reflns_limit_h_min     -9
_diffrn_reflns_limit_h_max     9
_diffrn_reflns_limit_k_min     -24
_diffrn_reflns_limit_k_max     23
_diffrn_reflns_limit_l_min     -15
_diffrn_reflns_limit_l_max     15
_refine_special_details     ?
_reflns_number_total     7270
_reflns_number_gt     5352
_reflns_threshold_expression     I>2\s(I)
_refine_ls_structure_factor_coef     Fsqd
_refine_ls_matrix_type     full
_refine_ls_R_factor_all     0.0754
_refine_ls_R_factor_gt     0.0494
_refine_ls_wR_factor_gt     0.0958
_refine_ls_wR_factor_ref     0.1097
_refine_ls_goodness_of_fit_ref     1.016
_refine_ls_restrained_S_all     1.016
_refine_ls_number_reflns     7270
_refine_ls_number_parameters     419
_refine_ls_number_restraints     1
_refine_ls_hydrogen_treatment     mixed
_refine_ls_weighting_scheme     calc
_refine_ls_weighting_details
              'w=1/[\s^2^(Fo^2^)+(0.0401P)^2^+0.1594P] where P=(Fo^2^+2Fc^2^)/3'
_atom_sites_solution_hydrogens     mixed
_atom_sites_solution_primary     direct
_atom_sites_solution_secondary     ?
_refine_ls_shift/su_max     0.000
_refine_ls_shift/su_mean     0.000
_refine_diff_density_max     0.181
_refine_diff_density_min     -0.206
_refine_ls_extinction_method     none
_refine_ls_extinction_coef     .
loop_
    _atom_type_symbol
    _atom_type_description
    _atom_type_scat_dispersion_real
    _atom_type_scat_dispersion_imag
    _atom_type_scat_source
    'C' 'C' 0.0033 0.0016
                         'International Tables Vol C Tables 4.2.6.8 and 6.1.1.4'
    'H' 'H' 0.0000 0.0000
                         'International Tables Vol C Tables 4.2.6.8 and 6.1.1.4'
    'N' 'N' 0.0061 0.0033
                         'International Tables Vol C Tables 4.2.6.8 and 6.1.1.4'
    'O' 'O' 0.0106 0.0060
                         'International Tables Vol C Tables 4.2.6.8 and 6.1.1.4'
    'F' 'F' 0.0171 0.0103
                         'International Tables Vol C Tables 4.2.6.8 and 6.1.1.4'
_computing_data_collection     'CrysAlis PRO (Agilent, 2012)'
_computing_cell_refinement     'CrysAlis PRO (Agilent, 2012)'
_computing_data_reduction     'CrysAlis RED (Agilent, 2012)'
_computing_structure_solution     'SUPERFLIP (Palatinus & Chapuis, 2007)'
_computing_structure_refinement     'SHELXL2012 (Sheldrick, 2008)'
_computing_molecular_graphics     'OLEX2 (Dolomanov <i>et al.</i>, 2009)'
_computing_publication_material     'OLEX2 (Dolomanov <i>et al.</i>, 2009)'
loop_
    _atom_site_type_symbol
    _atom_site_label
    _atom_site_fract_x
    _atom_site_fract_y
    _atom_site_fract_z
    _atom_site_U_iso_or_equiv
    _atom_site_adp_type
    _atom_site_calc_flag
    _atom_site_occupancy
    _atom_site_disorder_assembly
    _atom_site_disorder_group
    F F1D 0.7862(10) 0.7079(9) 0.8704(15) 0.089(4) Uani d 0.73(5) A 1
    F F1DA 0.793(4) 0.668(4) 0.912(3) 0.123(11) Uani d 0.27(5) A 2
    F F2D 0.6499(18) 0.7180(7) 0.6830(13) 0.112(4) Uani d 0.63(5) A 1
    F F2DA 0.686(5) 0.7292(9) 0.731(5) 0.152(11) Uani d 0.37(5) A 2
    F F3D 0.558(2) 0.6299(6) 0.823(2) 0.081(4) Uani d 0.57(8) A 1
    F F3DA 0.543(3) 0.6355(16) 0.788(5) 0.114(7) Uani d 0.43(8) A 2
    O O1D 1.0279(3) 0.63369(12) 0.7099(2) 0.0408(5) Uani d 1 . .
    O O2D 0.7848(3) 0.54440(13) 0.6797(2) 0.0499(6) Uani d 1 . .
    C C1D 0.8581(4) 0.60784(15) 0.7155(3) 0.0335(5) Uani d 1 . .
    C C2D 0.7130(5) 0.6654(2) 0.7773(4) 0.0560(9) Uani d 1 . .
    F F1C 0.7172(16) 0.7924(4) 0.330(2) 0.144(9) Uani d 0.58(3) B 1
    F F1CA 0.743(2) 0.7792(12) 0.237(2) 0.121(8) Uani d 0.42(3) B 2
    F F2C 0.4749(11) 0.7172(5) 0.3343(11) 0.095(5) Uani d 0.540(14) B 1
    F F2CA 0.624(3) 0.7661(11) 0.4070(14) 0.179(9) Uani d 0.460(14) B 2
    F F3C 0.628(2) 0.7258(9) 0.1734(6) 0.116(5) Uani d 0.55(2) B 1
    F F3CA 0.503(3) 0.7082(5) 0.248(3) 0.214(16) Uani d 0.45(2) B 2
    O O1C 0.9686(3) 0.67332(13) 0.3635(2) 0.0491(5) Uani d 1 . .
    O O2C 0.7104(3) 0.59074(12) 0.3406(2) 0.0547(6) Uani d 1 . .
    C C1C 0.7934(5) 0.65565(15) 0.3406(3) 0.0365(6) Uani d 1 . .
    C C2C 0.6556(6) 0.72546(19) 0.3014(4) 0.0599(10) Uani d 1 . .
    F F1B 0.6835(3) 0.37120(13) -0.20823(17) 0.0577(5) Uani d 1 . .
    N N1B 0.8500(3) 0.42473(13) 0.5212(2) 0.0329(5) Uani d 1 . .
    H H1B 0.844(5) 0.461(2) 0.589(4) 0.058(10) Uiso d 1 . .
    N N2B 0.8131(3) 0.44327(13) 0.3969(2) 0.0284(4) Uani d 1 . .
    H H2B 0.783(7) 0.492(3) 0.375(4) 0.077(14) Uiso d 1 . .
    C C1B 0.8796(4) 0.34634(17) 0.5313(3) 0.0372(6) Uani d 1 . .
    H H1BA 0.9083 0.3185 0.6073 0.045 Uiso calc 1 . .
    C C2B 0.8602(4) 0.31413(16) 0.4097(3) 0.0349(6) Uani d 1 . .
    H H2BA 0.8738 0.2609 0.3881 0.042 Uiso calc 1 . .
    C C3B 0.8161(3) 0.37683(15) 0.3249(2) 0.0266(5) Uani d 1 . .
    C C4B 0.7787(3) 0.37670(16) 0.1853(2) 0.0270(5) Uani d 1 . .
    C C5B 0.7429(3) 0.44680(16) 0.1155(3) 0.0309(5) Uani d 1 . .
    H H5B 0.7399 0.4951 0.1587 0.037 Uiso calc 1 . .
    C C6B 0.7119(4) 0.44506(18) -0.0168(3) 0.0360(6) Uani d 1 . .
    H H6B 0.6890 0.4916 -0.0635 0.043 Uiso calc 1 . .
    C C7B 0.7158(4) 0.3729(2) -0.0777(3) 0.0391(6) Uani d 1 . .
    C C8B 0.7496(5) 0.30331(18) -0.0135(3) 0.0443(7) Uani d 1 . .
    H H8B 0.7517 0.2554 -0.0581 0.053 Uiso calc 1 . .
    C C9B 0.7808(4) 0.30496(16) 0.1193(3) 0.0364(6) Uani d 1 . .
    H H9B 0.8032 0.2578 0.1645 0.044 Uiso calc 1 . .
    F F1A 0.1746(3) 0.46388(14) -0.16103(17) 0.0633(6) Uani d 1 . .
    N N1A 0.2469(3) 0.54317(14) 0.5635(2) 0.0342(5) Uani d 1 . .
    H H1A 0.179(5) 0.578(2) 0.622(3) 0.054(10) Uiso d 1 . .
    N N2A 0.2056(3) 0.55446(14) 0.4364(2) 0.0304(4) Uani d 1 . .
    H H2A 0.127(5) 0.594(2) 0.412(3) 0.045(9) Uiso d 1 . .
    C C1A 0.3425(4) 0.47499(18) 0.5801(3) 0.0374(6) Uani d 1 . .
    H H1AA 0.3878 0.4537 0.6589 0.045 Uiso calc 1 . .
    C C2A 0.3641(4) 0.44055(17) 0.4604(3) 0.0334(5) Uani d 1 . .
    H H2AA 0.4243 0.3923 0.4433 0.040 Uiso calc 1 . .
    C C3A 0.2767(3) 0.49337(14) 0.3714(2) 0.0272(5) Uani d 1 . .
    C C4A 0.2539(3) 0.48770(15) 0.2306(2) 0.0287(5) Uani d 1 . .
    C C5A 0.2251(4) 0.55489(17) 0.1529(3) 0.0375(6) Uani d 1 . .
    H H5A 0.2229 0.6051 0.1902 0.045 Uiso calc 1 . .
    C C6A 0.1999(5) 0.5467(2) 0.0206(3) 0.0444(7) Uani d 1 . .
    H H6A 0.1812 0.5911 -0.0320 0.053 Uiso calc 1 . .
    C C7A 0.2032(4) 0.47215(19) -0.0312(3) 0.0410(7) Uani d 1 . .
    C C8A 0.2336(4) 0.40478(18) 0.0413(3) 0.0379(6) Uani d 1 . .
    H H8A 0.2373 0.3550 0.0028 0.045 Uiso calc 1 . .
    C C9A 0.2588(4) 0.41308(16) 0.1737(3) 0.0305(5) Uani d 1 . .
    H H9A 0.2792 0.3682 0.2250 0.037 Uiso calc 1 . .
loop_
    _atom_site_aniso_label
    _atom_site_aniso_U_11
    _atom_site_aniso_U_22
    _atom_site_aniso_U_33
    _atom_site_aniso_U_12
    _atom_site_aniso_U_13
    _atom_site_aniso_U_23
    F1D 0.075(4) 0.083(6) 0.109(6) -0.001(3) 0.018(3) -0.066(5)
    F1DA 0.160(17) 0.13(3) 0.076(13) 0.036(13) 0.030(9) -0.068(16)
    F2D 0.148(6) 0.081(6) 0.106(6) 0.084(6) 0.007(6) 0.008(4)
    F2DA 0.215(19) 0.022(5) 0.23(2) 0.023(8) 0.147(18) 0.008(9)
    F3D 0.083(7) 0.041(5) 0.126(7) -0.002(4) 0.070(6) -0.009(6)
    F3DA 0.043(6) 0.118(14) 0.184(17) -0.015(6) 0.031(8) -0.081(11)
    O1D 0.0453(11) 0.0305(10) 0.0475(12) -0.0042(9) 0.0114(9) -0.0045(8)
    O2D 0.0491(12) 0.0356(11) 0.0655(15) -0.0043(9) 0.0070(10) -0.0206(10)
    C1D 0.0442(15) 0.0257(12) 0.0309(13) 0.0004(10) 0.0038(11) -0.0035(10)
    C2D 0.052(2) 0.0357(17) 0.082(3) -0.0051(14) 0.0195(18) -0.0178(17)
    F1C 0.095(7) 0.019(3) 0.30(2) 0.009(3) -0.123(10) -0.021(6)
    F1CA 0.131(9) 0.084(10) 0.146(15) 0.002(7) -0.019(9) 0.085(10)
    F2C 0.053(4) 0.064(5) 0.171(10) 0.032(4) 0.036(6) 0.030(5)
    F2CA 0.23(2) 0.111(11) 0.197(12) 0.118(12) -0.002(11) -0.057(9)
    F3C 0.133(9) 0.148(10) 0.064(4) 0.069(8) -0.023(4) 0.032(4)
    F3CA 0.142(14) 0.033(4) 0.44(4) -0.005(7) -0.221(19) 0.004(11)
    O1C 0.0460(12) 0.0312(11) 0.0684(15) 0.0051(9) -0.0115(10) -0.0022(9)
    O2C 0.0573(14) 0.0239(11) 0.0811(17) 0.0021(9) -0.0101(12) 0.0003(10)
    C1C 0.0483(16) 0.0226(12) 0.0370(14) 0.0065(11) -0.0096(12) -0.0027(10)
    C2C 0.058(2) 0.0259(15) 0.092(3) 0.0019(14) -0.028(2) 0.0049(16)
    F1B 0.0747(14) 0.0629(12) 0.0345(9) -0.0106(11) -0.0057(9) -0.0004(9)
    N1B 0.0306(11) 0.0331(12) 0.0351(13) 0.0018(8) 0.0032(9) -0.0047(9)
    N2B 0.0262(10) 0.0213(10) 0.0378(12) 0.0013(8) 0.0036(8) -0.0006(8)
    C1B 0.0400(15) 0.0345(14) 0.0371(15) 0.0060(11) 0.0019(12) 0.0019(11)
    C2B 0.0432(15) 0.0234(12) 0.0382(15) 0.0047(11) 0.0043(11) -0.0005(10)
    C3B 0.0228(10) 0.0219(10) 0.0357(13) 0.0012(9) 0.0056(9) 0.0003(10)
    C4B 0.0209(10) 0.0265(11) 0.0339(12) -0.0020(9) 0.0033(9) 0.0002(10)
    C5B 0.0256(11) 0.0259(12) 0.0414(15) -0.0006(9) 0.0040(10) 0.0013(10)
    C6B 0.0297(12) 0.0397(15) 0.0385(15) -0.0012(11) 0.0013(11) 0.0099(12)
    C7B 0.0376(14) 0.0469(16) 0.0323(14) -0.0073(13) -0.0018(11) 0.0001(12)
    C8B 0.057(2) 0.0367(16) 0.0384(16) -0.0037(13) -0.0010(13) -0.0072(12)
    C9B 0.0437(15) 0.0268(13) 0.0383(15) -0.0012(11) -0.0005(11) -0.0014(11)
    F1A 0.0772(14) 0.0833(16) 0.0299(10) 0.0056(12) 0.0085(9) -0.0018(9)
    N1A 0.0292(11) 0.0404(13) 0.0329(12) 0.0009(9) 0.0015(9) -0.0032(9)
    N2A 0.0259(10) 0.0298(11) 0.0351(12) -0.0004(8) -0.0022(8) -0.0005(9)
    C1A 0.0323(13) 0.0458(17) 0.0345(14) 0.0048(11) 0.0035(11) 0.0057(12)
    C2A 0.0287(12) 0.0380(14) 0.0341(14) 0.0049(10) 0.0056(10) 0.0066(11)
    C3A 0.0213(10) 0.0277(12) 0.0326(13) -0.0024(9) 0.0018(9) 0.0012(9)
    C4A 0.0227(11) 0.0315(13) 0.0319(13) -0.0015(9) 0.0029(9) 0.0016(10)
    C5A 0.0430(15) 0.0320(14) 0.0375(15) -0.0048(11) 0.0015(12) 0.0031(11)
    C6A 0.0466(16) 0.0470(17) 0.0398(17) -0.0019(14) 0.0046(13) 0.0131(13)
    C7A 0.0358(14) 0.059(2) 0.0292(14) 0.0001(13) 0.0064(11) -0.0013(13)
    C8A 0.0323(13) 0.0418(15) 0.0405(16) -0.0011(11) 0.0100(12) -0.0076(12)
    C9A 0.0249(11) 0.0323(13) 0.0348(14) 0.0000(9) 0.0056(10) 0.0020(10)
_geom_special_details
;
 All esds (except the esd in the dihedral angle between two l.s. planes)
 are estimated using the full covariance matrix.  The cell esds are taken
 into account individually in the estimation of esds in distances, angles
 and torsion angles; correlations between esds in cell parameters are only
 used when they are defined by crystal symmetry.  An approximate (isotropic)
 treatment of cell esds is used for estimating esds involving l.s. planes.
;
loop_
    _geom_bond_atom_site_label_1
    _geom_bond_atom_site_label_2
    _geom_bond_site_symmetry_2
    _geom_bond_distance
    _geom_bond_publ_flag
    F1D C2D . 1.281(8) ?
    F1DA C2D . 1.47(3) ?
    F2D C2D . 1.371(9) ?
    F2DA C2D . 1.19(2) ?
    F3D C2D . 1.324(11) ?
    F3DA C2D . 1.270(18) ?
    O1D C1D . 1.236(3) ?
    O2D C1D . 1.226(3) ?
    C1D C2D . 1.546(4) ?
    F1C C2C . 1.232(6) ?
    F1CA C2C . 1.291(11) ?
    F2C C2C . 1.299(7) ?
    F2CA C2C . 1.322(11) ?
    F3C C2C . 1.333(8) ?
    F3CA C2C . 1.183(8) ?
    O1C C1C . 1.234(4) ?
    O2C C1C . 1.229(3) ?
    C1C C2C . 1.541(4) ?
    F1B C7B . 1.363(3) ?
    N1B H1B . 0.94(4) ?
    N1B N2B . 1.340(3) ?
    N1B C1B . 1.337(3) ?
    N2B H2B . 0.87(5) ?
    N2B C3B . 1.346(3) ?
    C1B H1BA . 0.9300 ?
    C1B C2B . 1.375(4) ?
    C2B H2BA . 0.9300 ?
    C2B C3B . 1.396(4) ?
    C3B C4B . 1.459(3) ?
    C4B C5B . 1.399(4) ?
    C4B C9B . 1.389(4) ?
    C5B H5B . 0.9300 ?
    C5B C6B . 1.380(4) ?
    C6B H6B . 0.9300 ?
    C6B C7B . 1.370(4) ?
    C7B C8B . 1.361(4) ?
    C8B H8B . 0.9300 ?
    C8B C9B . 1.385(4) ?
    C9B H9B . 0.9300 ?
    F1A C7A . 1.360(3) ?
    N1A H1A . 0.98(4) ?
    N1A N2A . 1.349(3) ?
    N1A C1A . 1.324(4) ?
    N2A H2A . 0.88(4) ?
    N2A C3A . 1.336(3) ?
    C1A H1AA . 0.9300 ?
    C1A C2A . 1.389(4) ?
    C2A H2AA . 0.9300 ?
    C2A C3A . 1.390(4) ?
    C3A C4A . 1.467(3) ?
    C4A C5A . 1.397(4) ?
    C4A C9A . 1.389(4) ?
    C5A H5A . 0.9300 ?
    C5A C6A . 1.384(4) ?
    C6A H6A . 0.9300 ?
    C6A C7A . 1.366(4) ?
    C7A C8A . 1.371(4) ?
    C8A H8A . 0.9300 ?
    C8A C9A . 1.384(4) ?
    C9A H9A . 0.9300 ?
loop_
    _geom_angle_atom_site_label_1
    _geom_angle_atom_site_label_2
    _geom_angle_atom_site_label_3
    _geom_angle_site_symmetry_1
    _geom_angle_site_symmetry_3
    _geom_angle
    _geom_angle_publ_flag
    O1D C1D C2D . . 114.6(2) ?
    O2D C1D O1D . . 130.8(3) ?
    O2D C1D C2D . . 114.5(3) ?
    F1D C2D F2D . . 105.7(11) ?
    F1D C2D F3D . . 105.0(11) ?
    F1D C2D C1D . . 115.9(5) ?
    F1DA C2D C1D . . 101.8(14) ?
    F2D C2D C1D . . 106.7(6) ?
    F2DA C2D F1DA . . 114(4) ?
    F2DA C2D F3DA . . 106(3) ?
    F2DA C2D C1D . . 119.1(13) ?
    F3D C2D F2D . . 109.2(10) ?
    F3D C2D C1D . . 114.0(6) ?
    F3DA C2D F1DA . . 103(3) ?
    F3DA C2D C1D . . 113.0(9) ?
    O1C C1C C2C . . 115.4(2) ?
    O2C C1C O1C . . 130.5(3) ?
    O2C C1C C2C . . 114.0(3) ?
    F1C C2C F2C . . 110.2(10) ?
    F1C C2C F3C . . 105.3(12) ?
    F1C C2C C1C . . 116.2(4) ?
    F1CA C2C F2CA . . 99.9(15) ?
    F1CA C2C C1C . . 112.3(6) ?
    F2C C2C F3C . . 100.6(7) ?
    F2C C2C C1C . . 114.6(5) ?
    F2CA C2C C1C . . 107.5(6) ?
    F3C C2C C1C . . 108.3(4) ?
    F3CA C2C F1CA . . 110.5(16) ?
    F3CA C2C F2CA . . 109.4(17) ?
    F3CA C2C C1C . . 116.0(5) ?
    N2B N1B H1B . . 124(2) ?
    C1B N1B H1B . . 127(2) ?
    C1B N1B N2B . . 108.9(2) ?
    N1B N2B H2B . . 120(3) ?
    N1B N2B C3B . . 109.6(2) ?
    C3B N2B H2B . . 130(3) ?
    N1B C1B H1BA . . 125.9 ?
    N1B C1B C2B . . 108.1(3) ?
    C2B C1B H1BA . . 125.9 ?
    C1B C2B H2BA . . 126.6 ?
    C1B C2B C3B . . 106.8(2) ?
    C3B C2B H2BA . . 126.6 ?
    N2B C3B C2B . . 106.6(2) ?
    N2B C3B C4B . . 123.2(2) ?
    C2B C3B C4B . . 130.2(2) ?
    C5B C4B C3B . . 122.0(2) ?
    C9B C4B C3B . . 119.1(2) ?
    C9B C4B C5B . . 118.9(2) ?
    C4B C5B H5B . . 119.6 ?
    C6B C5B C4B . . 120.8(3) ?
    C6B C5B H5B . . 119.6 ?
    C5B C6B H6B . . 120.9 ?
    C7B C6B C5B . . 118.3(3) ?
    C7B C6B H6B . . 120.9 ?
    F1B C7B C6B . . 118.2(3) ?
    C8B C7B F1B . . 118.9(3) ?
    C8B C7B C6B . . 122.9(3) ?
    C7B C8B H8B . . 120.6 ?
    C7B C8B C9B . . 118.9(3) ?
    C9B C8B H8B . . 120.6 ?
    C4B C9B H9B . . 119.8 ?
    C8B C9B C4B . . 120.3(3) ?
    C8B C9B H9B . . 119.8 ?
    N2A N1A H1A . . 117(2) ?
    C1A N1A H1A . . 133(2) ?
    C1A N1A N2A . . 108.7(2) ?
    N1A N2A H2A . . 118(2) ?
    C3A N2A N1A . . 109.1(2) ?
    C3A N2A H2A . . 132(2) ?
    N1A C1A H1AA . . 125.6 ?
    N1A C1A C2A . . 108.7(2) ?
    C2A C1A H1AA . . 125.6 ?
    C1A C2A H2AA . . 127.3 ?
    C1A C2A C3A . . 105.5(2) ?
    C3A C2A H2AA . . 127.3 ?
    N2A C3A C2A . . 107.9(2) ?
    N2A C3A C4A . . 122.3(2) ?
    C2A C3A C4A . . 129.7(2) ?
    C5A C4A C3A . . 121.9(2) ?
    C9A C4A C3A . . 118.7(2) ?
    C9A C4A C5A . . 119.4(2) ?
    C4A C5A H5A . . 120.0 ?
    C6A C5A C4A . . 120.0(3) ?
    C6A C5A H5A . . 120.0 ?
    C5A C6A H6A . . 120.7 ?
    C7A C6A C5A . . 118.7(3) ?
    C7A C6A H6A . . 120.7 ?
    F1A C7A C6A . . 118.8(3) ?
    F1A C7A C8A . . 118.0(3) ?
    C6A C7A C8A . . 123.2(3) ?
    C7A C8A H8A . . 121.0 ?
    C7A C8A C9A . . 118.0(3) ?
    C9A C8A H8A . . 121.0 ?
    C4A C9A H9A . . 119.7 ?
    C8A C9A C4A . . 120.7(2) ?
    C8A C9A H9A . . 119.7 ?
loop_
    _geom_torsion_atom_site_label_1
    _geom_torsion_atom_site_label_2
    _geom_torsion_atom_site_label_3
    _geom_torsion_atom_site_label_4
    _geom_torsion_site_symmetry_1
    _geom_torsion_site_symmetry_2
    _geom_torsion_site_symmetry_3
    _geom_torsion_site_symmetry_4
    _geom_torsion
    _geom_torsion_publ_flag
    O1D C1D C2D F1D . . . . -35.8(11) ?
    O1D C1D C2D F1DA . . . . -67(3) ?
    O1D C1D C2D F2D . . . . 81.5(8) ?
    O1D C1D C2D F2DA . . . . 58(3) ?
    O1D C1D C2D F3D . . . . -157.9(12) ?
    O1D C1D C2D F3DA . . . . -177(3) ?
    O2D C1D C2D F1D . . . . 144.7(11) ?
    O2D C1D C2D F1DA . . . . 113(3) ?
    O2D C1D C2D F2D . . . . -98.0(8) ?
    O2D C1D C2D F2DA . . . . -121(3) ?
    O2D C1D C2D F3D . . . . 22.6(12) ?
    O2D C1D C2D F3DA . . . . 4(3) ?
    O1C C1C C2C F1C . . . . -19.2(15) ?
    O1C C1C C2C F1CA . . . . 33.1(15) ?
    O1C C1C C2C F2C . . . . -149.6(7) ?
    O1C C1C C2C F2CA . . . . -75.8(14) ?
    O1C C1C C2C F3C . . . . 99.0(9) ?
    O1C C1C C2C F3CA . . . . 161(2) ?
    O2C C1C C2C F1C . . . . 162.5(15) ?
    O2C C1C C2C F1CA . . . . -145.2(14) ?
    O2C C1C C2C F2C . . . . 32.1(8) ?
    O2C C1C C2C F2CA . . . . 105.9(13) ?
    O2C C1C C2C F3C . . . . -79.3(9) ?
    O2C C1C C2C F3CA . . . . -17(2) ?
    F1B C7B C8B C9B . . . . -179.5(3) ?
    N1B N2B C3B C2B . . . . -0.9(3) ?
    N1B N2B C3B C4B . . . . 179.2(2) ?
    N1B C1B C2B C3B . . . . -0.3(3) ?
    N2B N1B C1B C2B . . . . -0.2(3) ?
    N2B C3B C4B C5B . . . . 2.1(3) ?
    N2B C3B C4B C9B . . . . -178.6(2) ?
    C1B N1B N2B C3B . . . . 0.7(3) ?
    C1B C2B C3B N2B . . . . 0.7(3) ?
    C1B C2B C3B C4B . . . . -179.3(2) ?
    C2B C3B C4B C5B . . . . -177.8(2) ?
    C2B C3B C4B C9B . . . . 1.4(4) ?
    C3B C4B C5B C6B . . . . 178.7(2) ?
    C3B C4B C9B C8B . . . . -178.7(2) ?
    C4B C5B C6B C7B . . . . 0.5(4) ?
    C5B C4B C9B C8B . . . . 0.6(4) ?
    C5B C6B C7B F1B . . . . 179.5(2) ?
    C5B C6B C7B C8B . . . . -0.3(4) ?
    C6B C7B C8B C9B . . . . 0.3(5) ?
    C7B C8B C9B C4B . . . . -0.4(4) ?
    C9B C4B C5B C6B . . . . -0.6(3) ?
    F1A C7A C8A C9A . . . . -178.7(2) ?
    N1A N2A C3A C2A . . . . 0.9(3) ?
    N1A N2A C3A C4A . . . . 179.4(2) ?
    N1A C1A C2A C3A . . . . 0.7(3) ?
    N2A N1A C1A C2A . . . . -0.1(3) ?
    N2A C3A C4A C5A . . . . 24.1(4) ?
    N2A C3A C4A C9A . . . . -155.1(2) ?
    C1A N1A N2A C3A . . . . -0.5(3) ?
    C1A C2A C3A N2A . . . . -0.9(3) ?
    C1A C2A C3A C4A . . . . -179.3(2) ?
    C2A C3A C4A C5A . . . . -157.8(3) ?
    C2A C3A C4A C9A . . . . 23.0(4) ?
    C3A C4A C5A C6A . . . . -178.6(2) ?
    C3A C4A C9A C8A . . . . 178.6(2) ?
    C4A C5A C6A C7A . . . . 0.2(4) ?
    C5A C4A C9A C8A . . . . -0.6(4) ?
    C5A C6A C7A F1A . . . . 178.7(3) ?
    C5A C6A C7A C8A . . . . -1.1(5) ?
    C6A C7A C8A C9A . . . . 1.1(4) ?
    C7A C8A C9A C4A . . . . -0.2(4) ?
    C9A C4A C5A C6A . . . . 0.6(4) ?
loop_
    _geom_hbond_atom_site_label_D
    _geom_hbond_atom_site_label_H
    _geom_hbond_atom_site_label_A
    _geom_hbond_site_symmetry_A
    _geom_hbond_distance_DH
    _geom_hbond_distance_HA
    _geom_hbond_distance_DA
    _geom_hbond_angle_DHA
    N1B H1B O2D . 0.94(4) 1.75(4) 2.656(3) 162(4)
    N2B H2B O2C . 0.87(5) 1.77(5) 2.634(3) 175(4)
    N1A H1A O1D 1_455 0.98(4) 1.69(4) 2.665(3) 170(3)
    N2A H2A O1C 1_455 0.88(4) 1.77(4) 2.649(3) 180(4)
    C1B H1BA O1C 2_746 0.93 2.59 3.256(3) 129
    C2B H2BA O1D 2_746 0.93 2.48 3.384(3) 165
    C5B H5B O2C . 0.93 2.50 3.385(4) 159
    C9A H9A F2DA 2_646 0.93 2.39 3.26(3) 156
_shelx_hkl_checksum     17357
_shelx_res_checksum     24709
_iucr_refine_instructions_details
;
TITL HSY-646 in P21/m
CELL 0.71073 6.78281 16.82625 10.4004 90 93.3544 90
ZERR 4 0.00021 0.00063 0.00044 0 0.0031 0
LATT -1
SYMM -X,0.5+Y,-Z
SFAC C H N O F
UNIT 44 32 8 8 16
EQIV $1 2-X,-0.5+Y,1-Z
EQIV $2 1-X,-0.5+Y,-Z
EQIV $3 -1+X,+Y,+Z
EQIV $4 1-X,-0.5+Y,1-Z
L.S. 25
PLAN  10
HTAB N1B O2D
HTAB N2B O2C
HTAB C1B O1C_$1
HTAB C2B O1D_$1
HTAB C5B O2C
HTAB C8B F3CA_$2
HTAB N1A O1D_$3
HTAB N2A O1C_$3
HTAB C2A F2CA_$4
HTAB C5A F3CA
HTAB C5A O1C_$3
HTAB C8A F1D_$4
HTAB C9A F1D_$4
HTAB C9A F2DA_$4
MORE -1
BOND $H
fmap 2
acta 52
CONF
REM <HKL>I:/Prof.Yathirajan%202013/HSY-646/HSY-646.hkl</HKL>
WGHT    0.040100    0.159400
FVAR       5.35434   0.58383   0.53955   0.54640   0.62853   0.73026   0.56542
PART 1
F1D   5    0.786223    0.707931    0.870392    61.00000    0.07544    0.08306 =
         0.10887   -0.06600    0.01776   -0.00103
PART 0
PART 2
F1DA  5    0.793008    0.667817    0.911697   -61.00000    0.16047    0.13358 =
         0.07649   -0.06825    0.02965    0.03625
PART 0
PART 1
F2D   5    0.649912    0.718045    0.683026    51.00000    0.14836    0.08066 =
         0.10578    0.00840    0.00712    0.08364
PART 0
PART 2
F2DA  5    0.685762    0.729164    0.731019   -51.00000    0.21546    0.02207 =
         0.23317    0.00754    0.14734    0.02279
PART 0
PART 1
F3D   5    0.557781    0.629938    0.823403    71.00000    0.08336    0.04096 =
         0.12649   -0.00948    0.07029   -0.00203
PART 0
PART 2
F3DA  5    0.542763    0.635542    0.787597   -71.00000    0.04348    0.11765 =
         0.18435   -0.08132    0.03096   -0.01511
PART 0
O1D   4    1.027948    0.633691    0.709859    11.00000    0.04530    0.03054 =
         0.04745   -0.00452    0.01139   -0.00415
O2D   4    0.784759    0.544404    0.679657    11.00000    0.04907    0.03559 =
         0.06546   -0.02060    0.00697   -0.00432
C1D   1    0.858059    0.607841    0.715536    11.00000    0.04419    0.02565 =
         0.03092   -0.00350    0.00376    0.00036
C2D   1    0.713028    0.665376    0.777297    11.00000    0.05232    0.03572 =
         0.08168   -0.01776    0.01946   -0.00508
PART 1
F1C   5    0.717181    0.792434    0.330112    21.00000    0.09469    0.01888 =
         0.30356   -0.02083   -0.12252    0.00947
PART 0
PART 2
F1CA  5    0.743454    0.779196    0.237127   -21.00000    0.13131    0.08358 =
         0.14619    0.08518   -0.01895    0.00176
PART 0
PART 1
F2C   5    0.474926    0.717206    0.334281    31.00000    0.05344    0.06374 =
         0.17128    0.02994    0.03579    0.03185
PART 0
PART 2
F2CA  5    0.623567    0.766085    0.407013   -31.00000    0.22831    0.11077 =
         0.19706   -0.05738   -0.00153    0.11772
PART 0
PART 1
F3C   5    0.628235    0.725806    0.173412    41.00000    0.13308    0.14848 =
         0.06390    0.03156   -0.02272    0.06879
PART 0
PART 2
F3CA  5    0.502529    0.708159    0.248417   -41.00000    0.14249    0.03258 =
         0.43867    0.00415   -0.22131   -0.00511
PART 0
O1C   4    0.968562    0.673320    0.363541    11.00000    0.04602    0.03115 =
         0.06838   -0.00223   -0.01146    0.00508
O2C   4    0.710406    0.590740    0.340636    11.00000    0.05727    0.02391 =
         0.08113    0.00033   -0.01007    0.00212
C1C   1    0.793392    0.655653    0.340586    11.00000    0.04832    0.02260 =
         0.03702   -0.00274   -0.00959    0.00652
C2C   1    0.655634    0.725456    0.301417    11.00000    0.05775    0.02589 =
         0.09223    0.00487   -0.02756    0.00190
F1B   5    0.683493    0.371203   -0.208233    11.00000    0.07471    0.06291 =
         0.03454   -0.00038   -0.00569   -0.01057
N1B   3    0.850019    0.424727    0.521205    11.00000    0.03063    0.03308 =
         0.03513   -0.00465    0.00316    0.00183
H1B   2    0.843791    0.461350    0.588742    11.00000    0.05764
N2B   3    0.813089    0.443272    0.396867    11.00000    0.02620    0.02128 =
         0.03781   -0.00056    0.00358    0.00129
H2B   2    0.783202    0.491664    0.374732    11.00000    0.07664
C1B   1    0.879587    0.346337    0.531259    11.00000    0.03996    0.03451 =
         0.03713    0.00194    0.00192    0.00599
AFIX  43
H1BA  2    0.908284    0.318455    0.607267    11.00000   -1.20000
AFIX   0
C2B   1    0.860178    0.314130    0.409655    11.00000    0.04320    0.02345 =
         0.03816   -0.00048    0.00426    0.00466
AFIX  43
H2BA  2    0.873763    0.260855    0.388059    11.00000   -1.20000
AFIX   0
C3B   1    0.816149    0.376830    0.324880    11.00000    0.02283    0.02186 =
         0.03566    0.00030    0.00564    0.00125
C4B   1    0.778685    0.376699    0.185287    11.00000    0.02086    0.02648 =
         0.03387    0.00024    0.00333   -0.00197
C5B   1    0.742886    0.446798    0.115454    11.00000    0.02559    0.02589 =
         0.04145    0.00129    0.00405   -0.00061
AFIX  43
H5B   2    0.739930    0.495128    0.158683    11.00000   -1.20000
AFIX   0
C6B   1    0.711912    0.445057   -0.016829    11.00000    0.02970    0.03969 =
         0.03854    0.00992    0.00126   -0.00116
AFIX  43
H6B   2    0.689023    0.491641   -0.063460    11.00000   -1.20000
AFIX   0
C7B   1    0.715759    0.372912   -0.077670    11.00000    0.03763    0.04694 =
         0.03227    0.00011   -0.00183   -0.00733
C8B   1    0.749594    0.303309   -0.013523    11.00000    0.05747    0.03670 =
         0.03837   -0.00724   -0.00104   -0.00375
AFIX  43
H8B   2    0.751742    0.255429   -0.058090    11.00000   -1.20000
AFIX   0
C9B   1    0.780791    0.304958    0.119293    11.00000    0.04374    0.02676 =
         0.03827   -0.00136   -0.00053   -0.00116
AFIX  43
H9B   2    0.803248    0.257815    0.164477    11.00000   -1.20000
AFIX   0
F1A   5    0.174592    0.463876   -0.161028    11.00000    0.07723    0.08329 =
         0.02990   -0.00184    0.00849    0.00560
N1A   3    0.246853    0.543175    0.563547    11.00000    0.02920    0.04035 =
         0.03288   -0.00323    0.00150    0.00092
H1A   2    0.179409    0.578194    0.622147    11.00000    0.05387
N2A   3    0.205559    0.554457    0.436395    11.00000    0.02591    0.02981 =
         0.03513   -0.00053   -0.00222   -0.00040
H2A   2    0.126908    0.594246    0.412463    11.00000    0.04512
C1A   1    0.342548    0.474989    0.580092    11.00000    0.03230    0.04575 =
         0.03447    0.00568    0.00352    0.00484
AFIX  43
H1AA  2    0.387832    0.453681    0.658881    11.00000   -1.20000
AFIX   0
C2A   1    0.364113    0.440554    0.460355    11.00000    0.02866    0.03796 =
         0.03406    0.00665    0.00561    0.00490
AFIX  43
H2AA  2    0.424317    0.392341    0.443277    11.00000   -1.20000
AFIX   0
C3A   1    0.276707    0.493374    0.371432    11.00000    0.02126    0.02774 =
         0.03258    0.00116    0.00179   -0.00235
C4A   1    0.253857    0.487697    0.230605    11.00000    0.02269    0.03148 =
         0.03194    0.00158    0.00293   -0.00151
C5A   1    0.225113    0.554893    0.152948    11.00000    0.04296    0.03201 =
         0.03749    0.00311    0.00151   -0.00479
AFIX  43
H5A   2    0.222894    0.605121    0.190155    11.00000   -1.20000
AFIX   0
C6A   1    0.199931    0.546708    0.020593    11.00000    0.04656    0.04698 =
         0.03985    0.01314    0.00465   -0.00191
AFIX  43
H6A   2    0.181157    0.591079   -0.032019    11.00000   -1.20000
AFIX   0
C7A   1    0.203203    0.472149   -0.031219    11.00000    0.03577    0.05866 =
         0.02918   -0.00131    0.00641    0.00012
C8A   1    0.233627    0.404776    0.041319    11.00000    0.03225    0.04183 =
         0.04049   -0.00762    0.00997   -0.00112
AFIX  43
H8A   2    0.237253    0.354969    0.002765    11.00000   -1.20000
AFIX   0
C9A   1    0.258796    0.413082    0.173676    11.00000    0.02491    0.03232 =
         0.03477    0.00204    0.00560    0.00000
AFIX  43
H9A   2    0.279225    0.368248    0.225029    11.00000   -1.20000
AFIX   0
HKLF 4
REM  HSY-646 in P21/m
REM R1 =  0.0494 for    5352 Fo > 4sig(Fo)  and  0.0754 for all    7270 data
REM    419 parameters refined using      1 restraints
END
WGHT      0.0401      0.1594
REM Highest difference peak  0.181,  deepest hole -0.206,  1-sigma level  0.041
Q1    1   0.5442  0.5816  0.2688  11.00000  0.05    0.18
Q2    1   0.4260  0.4739  0.5168  11.00000  0.05    0.17
Q3    1   0.5780  0.7332  0.3828  11.00000  0.05    0.17
Q4    1   0.7210  0.3136  0.0448  11.00000  0.05    0.16
Q5    1   0.7936  0.6399  0.7409  11.00000  0.05    0.16
Q6    1   0.3088  0.4192  0.1026  11.00000  0.05    0.16
Q7    1   0.7504  0.4044 -0.0443  11.00000  0.05    0.15
Q8    1   0.8238  0.5792  0.6368  11.00000  0.05    0.15
Q9    1   0.5513  0.6770  0.6448  11.00000  0.05    0.15
Q10   1   0.8198  0.3734  0.2510  11.00000  0.05    0.15
;
