# Supplementary material for: 5-(4-Fluoro­phen­yl)-2H-pyrazol-1-ium 2,2,2-tri­fluoro­acetate
Source: Acta Crystallogr Sect E Struct Rep Online. 2014 Mar 15;70(Pt 4):o429–30. doi: 10.1107/S1600536814005200 (PMC3998555; doi:10.1107/S1600536814005200)
Supplement: Supplementary file 2 [file e-70-0o429-Isup2.hkl]

#
# h,k,l, Fc-squared, Fo-squared, sigma(Fo-squared), status flag
#
data_I
_shelx_refln_list_code          4
_shelx_F_calc_maximum      190.25
_exptl_crystal_F_000       560.00
_reflns_d_resolution_high  0.6547

loop_
 _space_group_symop_operation_xyz
 'x, y, z'
 '-x, y+1/2, -z'

_cell_length_a     6.7828
_cell_length_b    16.8263
_cell_length_c    10.4004
_cell_angle_alpha  90.000
_cell_angle_beta   93.354
_cell_angle_gamma  90.000

_shelx_F_squared_multiplier     1.000

loop_
 _refln_index_h
 _refln_index_k
 _refln_index_l
 _refln_F_squared_calc
 _refln_F_squared_meas
 _refln_F_squared_sigma
 _refln_observed_status
   0 -24   0         14.23         13.28         5.17 o
   1 -24   0          2.85          0.63         2.82 o
   2 -24   0          7.29          8.16         3.91 o
   1 -23   0          4.33          6.83         2.87 o
   2 -23   0         30.44         43.08         5.14 o
   3 -23   0          3.55          4.27         3.30 o
   0 -22   0         42.97         49.03         7.31 o
   1 -22   0          1.24          0.14         2.41 o
   2 -22   0          7.14          6.15         2.86 o
   3 -22   0         30.18         35.66         4.56 o
   4 -22   0         19.79         22.03         4.25 o
   1 -21   0          3.19          2.80         4.46 o
   2 -21   0          7.11         11.65         3.13 o
   3 -21   0          1.76         -3.74         3.74 o
   4 -21   0          4.14         12.18         3.50 o
   5 -21   0          0.54         -1.11         4.02 o
   0 -20   0         20.81         15.65         4.37 o
   1 -20   0          1.77          1.36         2.39 o
   2 -20   0         86.17         93.27         5.21 o
   3 -20   0         64.36         71.48         5.86 o
   4 -20   0         40.17         43.13         4.99 o
   5 -20   0          3.24          8.60         3.35 o
   1 -19   0          9.39         11.76         4.86 o
   2 -19   0         19.83         23.98         2.90 o
   3 -19   0         15.37         17.85         2.72 o
   4 -19   0         35.38         34.69         4.49 o
   5 -19   0          0.37          4.84         2.81 o
   6 -19   0          1.16         -0.52         2.70 o
   0 -18   0        232.48        254.78        13.56 o
   1 -18   0          2.33          2.42         2.34 o
   2 -18   0        172.30        173.39         6.54 o
   3 -18   0         45.00         48.92         6.57 o
   4 -18   0          1.66          3.36         2.46 o
   5 -18   0          8.85          8.11         2.79 o
   6 -18   0          1.71          1.48         2.75 o
   1 -17   0        212.20        200.72        13.03 o
   2 -17   0         23.90         23.56         2.18 o
   3 -17   0          6.69          6.42         1.62 o
   4 -17   0          1.52          1.08         1.66 o
   5 -17   0         20.93         25.38         3.01 o
   6 -17   0          8.38         10.95         3.60 o
   7 -17   0         18.90         24.84         5.74 o
   0 -16   0        363.05        325.65        41.71 o
   1 -16   0         51.00         46.84         2.23 o
   2 -16   0        278.25        272.53         8.15 o
   3 -16   0         13.08         17.07         2.34 o
   4 -16   0         37.99         35.80         3.12 o
   5 -16   0         26.01         21.18         2.66 o
   6 -16   0          2.00          3.18         2.06 o
   7 -16   0          1.25          2.43         2.02 o
   8 -16   0          4.37          6.02         4.11 o
   1 -15   0       1102.04       1065.15        16.04 o
   2 -15   0         18.44         16.65         1.76 o
   3 -15   0        578.02        587.95         9.92 o
   4 -15   0        114.15        122.64         5.30 o
   5 -15   0         43.23         40.81         3.44 o
   6 -15   0         14.37         12.35         2.72 o
   7 -15   0          3.48          1.93         3.32 o
   8 -15   0          5.38          1.24         2.67 o
   0 -14   0        178.82        154.48        12.43 o
   1 -14   0        123.03        117.87         3.81 o
   2 -14   0        170.65        164.10         4.61 o
   3 -14   0         91.88         89.79         3.73 o
   4 -14   0          1.73          0.56         2.39 o
   5 -14   0         36.53         33.59         2.83 o
   6 -14   0         26.70         25.51         2.78 o
   7 -14   0          1.40          5.38         2.92 o
   8 -14   0          9.79          9.59         3.22 o
   1 -13   0       1025.50       1004.23        14.66 o
   2 -13   0         96.59         83.43         3.39 o
   3 -13   0        452.31        434.11         9.40 o
   4 -13   0          9.67          4.51         3.17 o
   5 -13   0        179.42        187.79         7.93 o
   6 -13   0          4.82          6.94         2.40 o
   7 -13   0          9.79         19.13         4.05 o
   8 -13   0          5.46          4.70         4.16 o
   0 -12   0       1682.62       1580.04        45.74 o
   1 -12   0         88.91        104.85         3.28 o
   2 -12   0        298.76        295.67         4.67 o
   3 -12   0         99.58         94.70         4.04 o
   4 -12   0        162.14        166.92         6.86 o
   5 -12   0        164.43        182.60         7.69 o
   6 -12   0          6.42         10.69         2.79 o
   7 -12   0        102.32        111.61         7.24 o
   8 -12   0         12.00         14.30         3.38 o
   9 -12   0         17.27         11.78         3.42 o
   1 -11   0        242.41        244.88         4.90 o
   2 -11   0        308.02        303.03         5.38 o
   3 -11   0         94.83         83.33         4.39 o
   4 -11   0         29.00         25.98         1.98 o
   5 -11   0         42.81         42.13         3.80 o
   6 -11   0         30.58         28.34         3.56 o
   7 -11   0         15.92         25.96         3.75 o
   8 -11   0          2.30          3.92         2.55 o
   9 -11   0          1.36          3.88         2.91 o
   0 -10   0        227.14        242.62         6.46 o
   1 -10   0        178.38        165.93         4.75 o
   2 -10   0        515.48        483.70         7.28 o
   3 -10   0        130.70        127.67         3.46 o
   4 -10   0         74.69         70.17         3.19 o
   5 -10   0         93.47         99.01         8.03 o
   6 -10   0         13.37         17.34         3.03 o
   7 -10   0         36.06         45.24         5.72 o
   8 -10   0         33.67         44.96         4.88 o
   9 -10   0          1.91          2.29         2.44 o
   1  -9   0         12.40         14.06         1.31 o
   2  -9   0        214.56        227.07         6.72 o
   3  -9   0         91.81         88.69         2.78 o
   4  -9   0        346.21        352.19        14.88 o
   5  -9   0        190.12        184.62         7.29 o
   6  -9   0         71.30         77.36         5.13 o
   7  -9   0          8.39         12.12         2.96 o
   8  -9   0         46.68         45.25         4.64 o
   9  -9   0          4.93          4.05         2.55 o
   0  -8   0        582.43        578.41        10.34 o
   1  -8   0        744.80        750.34        10.68 o
   2  -8   0        513.82        541.69         9.01 o
   3  -8   0        401.55        409.57         9.32 o
   4  -8   0        421.10        459.86        10.67 o
   5  -8   0        234.94        222.59         7.80 o
   6  -8   0         61.08         55.57         4.37 o
   7  -8   0         16.28         13.73         2.95 o
   8  -8   0          2.48          5.75         3.25 o
   9  -8   0          1.58         -1.26         2.53 o
   1  -7   0        120.85        113.81         2.30 o
   2  -7   0         19.06         14.10         1.00 o
   3  -7   0         51.06         48.76         2.94 o
   4  -7   0         71.90         74.03         5.13 o
   5  -7   0         41.01         44.77         3.55 o
   6  -7   0         76.90         84.30         5.16 o
   7  -7   0         62.25         51.03         4.48 o
   8  -7   0         40.09         39.53         4.41 o
   9  -7   0          7.34          9.36         2.85 o
   0  -6   0        131.65        120.32         5.66 o
   1  -6   0        787.03        772.22         9.41 o
   2  -6   0        565.90        609.30        10.39 o
   3  -6   0         36.58         42.11         3.63 o
   4  -6   0        113.18        121.81         4.90 o
   5  -6   0         28.04         31.36         2.99 o
   6  -6   0         11.20         20.23         3.05 o
   7  -6   0         88.35         87.42         5.50 o
   8  -6   0          3.65          1.31         2.41 o
   9  -6   0         16.08         10.23         3.05 o
   1  -5   0        474.43        527.34         5.39 o
   2  -5   0        712.43        675.89        10.86 o
   3  -5   0        174.57        177.25         5.28 o
   4  -5   0        353.27        367.32        13.07 o
   6  -5   0        154.50        169.67        10.78 o
   7  -5   0         14.52         24.46         5.23 o
   8  -5   0         10.69          8.94         2.66 o
   9  -5   0          5.50          2.97         2.56 o
   0  -4   0       2411.66       2384.09        27.72 o
   1  -4   0       1564.48       1537.86        15.31 o
   2  -4   0       1246.41       1227.57        18.55 o
   3  -4   0        173.10        181.17         7.90 o
   4  -4   0         16.76         15.03         3.03 o
   5  -4   0          7.72          9.63         3.35 o
   6  -4   0         70.14         76.42         7.25 o
   7  -4   0         42.05         28.96         5.37 o
   8  -4   0          4.18          3.44         3.17 o
   9  -4   0         22.91         18.41         3.55 o
   1  -3   0      19920.78      19180.97       162.69 o
   2  -3   0        102.10         96.79         4.61 o
   3  -3   0        526.71        520.79        14.21 o
   4  -3   0        125.16        122.09         5.23 o
   5  -3   0         17.08         17.18         2.64 o
   6  -3   0         48.12         46.68         5.86 o
   7  -3   0         27.03         27.95         5.11 o
   8  -3   0         10.60          1.76         3.51 o
   9  -3   0         16.84         18.51         5.30 o
   1  -2   0        853.10        787.71        14.30 o
   2  -2   0       9293.17       9124.69        98.37 o
   3  -2   0        540.36        509.29         8.72 o
   4  -2   0        308.13        316.60         9.06 o
   5  -2   0        194.22        196.92         6.11 o
   6  -2   0         22.77         22.25         2.46 o
   7  -2   0          5.63          2.83         1.69 o
   8  -2   0         10.60          7.59         3.66 o
   9  -2   0          6.79         16.09         5.29 o
   2  -1   0       3111.37       3048.81        34.50 o
   3  -1   0        137.84        138.56         4.26 o
   4  -1   0         79.33         84.85         3.60 o
   5  -1   0         60.07         62.99         3.46 o
   6  -1   0        185.88        175.79         6.33 o
   7  -1   0         40.61         41.19         3.48 o
   8  -1   0         27.70         24.37         5.27 o
   9  -1   0         16.51         10.95         4.79 o
   1   0   0        148.57        156.46         3.56 o
   2   0   0      36196.53      34433.52       455.53 o
   3   0   0        633.43        605.40        10.11 o
   4   0   0       2371.81       2467.13        31.13 o
   5   0   0        226.38        222.13         6.56 o
   6   0   0          0.09         -0.91         2.98 o
   7   0   0          6.86          2.85         2.03 o
   8   0   0         12.16         10.03         4.60 o
   9   0   0          0.30          0.75         3.52 o
   1   1   0        616.35        656.23         8.08 o
   2   1   0       3116.13       3135.48        64.11 o
   3   1   0        138.07        131.55         5.69 o
   4   1   0         79.49         80.69         6.40 o
   5   1   0         60.29         56.38         3.37 o
   6   1   0        186.02        169.27        12.64 o
   7   1   0         40.66         39.85         3.46 o
   8   1   0         27.69         17.82         4.98 o
   9   1   0         16.49         20.69         5.39 o
   1   2   0        853.88        781.95         9.97 o
   2   2   0       9298.88       9475.02        98.26 o
   3   2   0        539.57        506.79        11.67 o
   4   2   0        306.86        308.09         7.39 o
   5   2   0        194.08        199.55         6.39 o
   6   2   0         22.64         18.05         4.40 o
   7   2   0          5.62          4.18         1.77 o
   8   2   0         10.64          8.51         3.60 o
   9   2   0          6.81          6.84         4.42 o
   1   3   0      19910.72      19365.30       517.53 o
   2   3   0        102.71         99.56         3.87 o
   3   3   0        525.97        524.74        10.22 o
   4   3   0        125.72        110.42         6.55 o
   5   3   0         17.13         15.98         2.09 o
   6   3   0         48.00         41.82         3.96 o
   7   3   0         27.12         25.12         3.04 o
   8   3   0         10.62         10.97         4.46 o
   9   3   0         16.84         14.66         5.15 o
   2   4   0       1245.84       1246.88        14.96 o
   3   4   0        173.86        188.33         4.73 o
   4   4   0         16.73         11.28         2.43 o
   5   4   0          7.77          3.38         1.40 o
   6   4   0         70.07         62.15         4.23 o
   7   4   0         42.14         37.79         4.78 o
   8   4   0          4.17          7.90         4.03 o
   9   4   0         22.89         25.00         5.81 o
   1   5   0        475.17        569.19        11.66 o
   2   5   0        711.79        687.02        13.71 o
   3   5   0        175.41        177.71         7.60 o
   4   5   0        353.20        337.95        12.33 o
   5   5   0        225.82        231.69         7.37 o
   6   5   0        154.47        153.64         7.10 o
   7   5   0         14.54         15.80         2.74 o
   8   5   0         10.71          7.67         2.19 o
   0   6   0        132.28        124.15         4.65 o
   1   6   0        787.34        811.11        15.66 o
   2   6   0        565.82        608.18        15.10 o
   3   6   0         36.57         40.16         2.71 o
   4   6   0        113.27        109.01         6.81 o
   5   6   0         28.20         22.52         4.07 o
   6   6   0         11.21         11.40         2.39 o
   7   6   0         88.43         89.64         5.48 o
   8   6   0          3.66          5.01         2.30 o
   9   6   0         16.10         14.30         5.31 o
   2   7   0         19.10         13.38         2.38 o
   3   7   0         51.08         53.63         3.10 o
   4   7   0         71.88         69.39         5.65 o
   5   7   0         40.88         51.18         5.57 o
   6   7   0         76.39         73.74         4.74 o
   7   7   0         62.34         54.00         4.57 o
   8   7   0         40.14         42.13         4.33 o
   9   7   0          7.34         12.90         5.16 o
   2   8   0        513.43        544.06        15.20 o
   3   8   0        400.76        429.94        13.84 o
   4   8   0        420.78        432.71        14.89 o
   5   8   0        234.63        223.25        11.33 o
   6   8   0         61.03         55.54         6.49 o
   7   8   0         16.24         10.12         2.46 o
   8   8   0          2.49          4.36         3.88 o
   9   8   0          1.59         -1.54         3.78 o
   1   9   0         12.44          9.36         0.91 o
   2   9   0        214.57        215.73         9.35 o
   3   9   0         91.63         96.21         6.50 o
   5   9   0        190.21        190.83        10.51 o
   6   9   0         71.42         79.73         7.77 o
   7   9   0          8.35         12.25         2.65 o
   8   9   0         46.57         43.62         4.61 o
   9   9   0          4.93          5.61         4.10 o
   2  10   0        515.19        483.17        15.26 o
   3  10   0        130.79        127.36         7.82 o
   4  10   0         74.71         74.07         6.43 o
   6  10   0         13.36         16.24         4.08 o
   7  10   0         36.15         43.30         4.26 o
   8  10   0         33.67         33.23         4.17 o
   2  11   0        308.29        303.77         7.89 o
   3  11   0         95.15         87.46         6.73 o
   4  11   0         28.87         29.88         4.61 o
   7  11   0         15.95         15.26         4.53 o
   8  11   0          2.34          6.06         3.47 o
   9  11   0          1.38         -4.29         4.29 o
   2  12   0        299.37        294.40         7.45 o
   3  12   0         99.56         99.01         7.49 o
   4  12   0        162.35        157.70         9.71 o
   7  12   0        102.29        106.24         9.11 o
   8  12   0         12.03         18.84         5.04 o
   9  12   0         17.30          9.72         4.32 o
   2  13   0         96.79         77.55         3.09 o
   3  13   0        452.63        455.50         9.74 o
   4  13   0          9.58         -1.71         3.21 o
   7  13   0          9.71         15.64         4.46 o
   8  13   0          5.50          3.96         2.96 o
   3  14   0         91.66         92.61         6.52 o
   4  14   0          1.73          2.69         1.56 o
   5  14   0         36.42         35.17         4.50 o
   6  14   0         26.78         31.56         4.83 o
   8  14   0          9.79         11.62         4.37 o
   3  15   0        577.34        602.09        21.03 o
   4  15   0        114.58        129.32         9.69 o
   5  15   0         43.04         46.99         6.49 o
   8  15   0          5.39          2.16         3.56 o
   3  16   0         13.00         23.88         5.00 o
   4  16   0         38.10         38.91         5.95 o
   5  16   0         25.94         19.47         4.75 o
   3  17   0          6.73          5.56         3.37 o
   4  17   0          1.56          2.44         3.38 o
   5  17   0         20.97         24.22         5.32 o
   3  18   0         44.99         48.37         6.58 o
   4  18   0          1.67          8.20         4.09 o
   5  18   0          8.85         12.39         4.18 o
   3  19   0         15.39         11.14         4.03 o
   4  19   0         35.27         34.00         6.31 o
   5  19   0          0.38         -0.85         3.69 o
   3  20   0         64.40         59.95         7.72 o
   4  20   0         40.30         52.47         7.68 o
   5  20   0          3.24         12.23         4.50 o
   2  21   0          7.09          7.17         3.70 o
   3  21   0          1.72          1.06         3.47 o
   4  21   0          4.12          8.67         4.78 o
   2  22   0          7.06          9.92         4.31 o
   3  22   0         30.08         45.98         7.14 o
   4  22   0         19.78         20.02         5.77 o
   2  23   0         30.42         25.39         5.59 o
   3  23   0          3.54          8.58         4.64 o
  -2 -24   1          3.01          2.87         4.24 o
  -1 -24   1          6.26          7.99         4.46 o
   0 -24   1          4.42          8.39         3.83 o
   1 -24   1          1.38          0.00         4.02 o
  -3 -23   1          0.90         -4.63         4.63 o
  -2 -23   1          5.95          4.99         2.94 o
  -1 -23   1          2.43         -0.18         2.44 o
   0 -23   1          6.12          6.92         2.81 o
   1 -23   1          0.75          3.60         6.43 o
   2 -23   1          6.38          9.45         3.60 o
  -4 -22   1         15.77         20.71         4.07 o
  -3 -22   1         25.03         39.15         6.94 o
  -2 -22   1         22.14         17.22         4.63 o
  -1 -22   1          1.26          2.65         3.48 o
   0 -22   1          0.00         -1.26         2.38 o
   1 -22   1          3.85          3.11         2.63 o
   2 -22   1          0.30          5.95         4.58 o
   3 -22   1          6.70          9.10         5.22 o
   4 -22   1          5.39          6.42         4.14 o
  -5 -21   1          4.25          3.77         2.86 o
  -4 -21   1          4.30          6.42         3.03 o
  -3 -21   1          3.28          7.63         2.33 o
  -2 -21   1         16.41         15.48         3.43 o
  -1 -21   1          8.52          9.65         4.50 o
   0 -21   1          7.87         10.89         3.00 o
   1 -21   1         16.34         19.37         3.53 o
   2 -21   1         37.46         54.93         6.61 o
   3 -21   1         28.63         33.87         4.48 o
   4 -21   1          2.57          3.84         3.05 o
  -5 -20   1          1.71          6.78         3.77 o
  -4 -20   1         19.95         22.07         3.84 o
  -3 -20   1          9.16         11.83         2.45 o
  -2 -20   1         38.74         42.43         3.62 o
  -1 -20   1         14.35         13.64         3.04 o
   0 -20   1         28.76         31.11         3.96 o
   1 -20   1         19.85         19.23         6.15 o
   2 -20   1         21.82         20.96         2.83 o
   3 -20   1         12.28          8.19         3.11 o
   4 -20   1          3.98          6.14         2.81 o
   5 -20   1          0.39          6.19         3.37 o
  -6 -19   1          7.97         10.16         3.35 o
  -5 -19   1          5.47         10.29         3.47 o
  -4 -19   1         38.19         40.87         7.05 o
  -3 -19   1          0.79         -0.49         1.98 o
  -2 -19   1         54.30         64.30         4.23 o
  -1 -19   1          1.41         -1.08         2.95 o
   0 -19   1         20.12         24.30         3.62 o
   1 -19   1         23.12         22.32         3.42 o
   2 -19   1         13.63         13.69         2.56 o
   3 -19   1         12.65         15.59         3.25 o
   4 -19   1         15.33         16.13         3.37 o
   5 -19   1          4.65          9.08         3.39 o
   6 -19   1          4.24          2.25         4.21 o
  -6 -18   1          1.47          3.29         2.07 o
  -5 -18   1         21.63         21.55         2.84 o
  -4 -18   1         20.95         13.66         2.82 o
  -3 -18   1         15.95         16.81         2.08 o
  -2 -18   1         23.82         23.34         2.26 o
  -1 -18   1         17.22         15.28         2.58 o
   0 -18   1         69.18         71.94         5.49 o
   1 -18   1         22.55         22.07         2.93 o
   2 -18   1         53.65         63.49         4.15 o
   3 -18   1         26.35         28.77         3.80 o
   4 -18   1         24.85         26.71         3.84 o
   5 -18   1         25.51         23.83         4.03 o
   6 -18   1          2.37          4.32         3.07 o
  -7 -17   1         43.63         44.33         4.12 o
  -6 -17   1          0.02         -1.11         2.56 o
  -5 -17   1         96.02         96.60         5.29 o
  -4 -17   1         30.22         30.83         3.13 o
  -3 -17   1         69.79         66.07         3.43 o
  -2 -17   1         37.39         36.85         2.61 o
  -1 -17   1        105.80         97.44         3.82 o
   0 -17   1        103.60         98.43         6.78 o
   1 -17   1          2.55          2.42         1.39 o
   2 -17   1         21.25         22.93         2.74 o
   3 -17   1          7.78          5.17         2.85 o
   4 -17   1          6.46          5.81         2.73 o
   5 -17   1         11.72         19.37         3.47 o
   6 -17   1          6.50          8.23         3.14 o
   7 -17   1          1.12          9.16         4.74 o
  -8 -16   1          1.44          1.06         3.57 o
  -7 -16   1         11.29         11.52         4.89 o
  -6 -16   1         24.69         21.63         4.56 o
  -5 -16   1         61.43         61.71         4.26 o
  -4 -16   1         52.98         49.36         3.59 o
  -3 -16   1         99.57        103.44         4.11 o
  -2 -16   1        144.32        137.26         4.52 o
  -1 -16   1        106.22         92.27         4.83 o
   0 -16   1         40.54         37.13         2.10 o
   1 -16   1        210.55        214.89         7.15 o
   2 -16   1         47.04         45.88         2.74 o
   3 -16   1         90.84         92.86         5.54 o
   4 -16   1          4.18          5.19         1.60 o
   5 -16   1         23.47         25.55         2.85 o
   6 -16   1          1.50          1.15         1.82 o
   7 -16   1          1.62          2.64         2.84 o
  -8 -15   1          1.69          4.15         2.86 o
  -7 -15   1         27.90         27.36         5.79 o
  -6 -15   1          3.76          2.52         2.18 o
  -5 -15   1        103.54        109.52         6.25 o
  -4 -15   1          4.52          3.37         1.70 o
  -3 -15   1        361.79        374.57         9.47 o
  -2 -15   1        162.86        147.40         4.57 o
  -1 -15   1        205.53        202.47         6.36 o
   0 -15   1        137.67        115.97         3.44 o
   1 -15   1        199.76        191.01         6.38 o
   2 -15   1        115.65        112.03         3.88 o
   3 -15   1         53.87         58.26         3.49 o
   4 -15   1          9.04          7.09         1.70 o
   5 -15   1         19.85         20.48         3.79 o
   6 -15   1         17.76         15.59         2.62 o
   7 -15   1          1.30          2.07         2.45 o
   8 -15   1          3.73         -3.54         3.54 o
  -8 -14   1         11.60         10.81         3.21 o
  -7 -14   1         19.25         18.27         3.58 o
  -6 -14   1         67.94         66.49         5.71 o
  -5 -14   1        118.08        132.78         6.88 o
  -4 -14   1        224.28        238.51         7.26 o
  -3 -14   1        254.44        243.32         5.92 o
  -2 -14   1        154.98        150.90         4.44 o
  -1 -14   1        419.35        394.26         9.20 o
   0 -14   1         24.81         19.75         1.65 o
   1 -14   1        433.29        453.77         9.36 o
   2 -14   1         51.60         57.18         2.80 o
   3 -14   1         61.39         61.06         2.61 o
   4 -14   1         72.93         68.17         3.11 o
   5 -14   1          8.43          7.97         1.62 o
   6 -14   1          0.31         -1.64         2.43 o
   7 -14   1          2.44         -1.38         2.80 o
   8 -14   1          0.01          0.16         2.74 o
  -8 -13   1         11.65          8.06         3.23 o
  -7 -13   1         78.31         85.76         6.28 o
  -6 -13   1          5.00          5.44         2.77 o
  -5 -13   1        138.11        127.62         6.64 o
  -4 -13   1          7.05          7.74         3.55 o
  -3 -13   1         90.02         84.50         3.38 o
  -2 -13   1         42.23         40.74         2.33 o
  -1 -13   1        386.03        363.37         9.53 o
   0 -13   1        126.29        122.28         4.39 o
   1 -13   1         71.51         79.07         2.93 o
   2 -13   1        195.04        182.77         3.59 o
   3 -13   1         92.68         86.90         3.10 o
   4 -13   1         30.25         31.01         2.18 o
   5 -13   1         55.67         55.67         3.42 o
   6 -13   1         27.21         23.25         2.65 o
   7 -13   1         10.33          7.93         2.10 o
   8 -13   1          3.91          2.60         2.03 o
  -8 -12   1          5.33         13.75         3.66 o
  -7 -12   1         58.54         74.02         5.79 o
  -6 -12   1          2.68          7.37         3.17 o
  -5 -12   1        215.16        217.00         8.45 o
  -4 -12   1          2.73          1.94         2.16 o
  -3 -12   1        258.45        256.26         6.43 o
  -2 -12   1        147.11        151.45         4.13 o
  -1 -12   1         75.57         70.64         2.77 o
   0 -12   1        225.09        224.59         4.86 o
   1 -12   1        106.14        102.03         3.14 o
   2 -12   1         14.22         13.05         2.50 o
   3 -12   1        152.28        165.66         3.59 o
   4 -12   1          9.89         10.57         1.34 o
   5 -12   1         12.00         15.16         2.47 o
   6 -12   1          0.27          0.80         1.67 o
   7 -12   1          0.82         -1.83         2.57 o
   8 -12   1          3.19          3.60         2.04 o
   9 -12   1          1.14          6.81         4.15 o
  -8 -11   1          0.66          5.16         2.89 o
  -7 -11   1         68.16         62.38         5.26 o
  -6 -11   1         28.55         29.05         3.58 o
  -5 -11   1         82.97         88.75         5.45 o
  -4 -11   1         22.10         23.44         2.91 o
  -3 -11   1        297.35        277.91         8.21 o
  -2 -11   1          1.19          2.87         1.33 o
  -1 -11   1        413.37        437.15         7.67 o
   0 -11   1        996.84        987.89        16.92 o
   1 -11   1        249.61        252.21         4.79 o
   2 -11   1        226.97        248.09         3.79 o
   3 -11   1        173.17        166.64         3.53 o
   4 -11   1        291.54        305.32         5.66 o
   5 -11   1        164.91        173.12         7.34 o
   6 -11   1         47.14         40.46         4.67 o
   7 -11   1         10.33          8.34         2.15 o
   8 -11   1         16.28         16.50         2.74 o
   9 -11   1          6.64          9.22         3.30 o
  -9 -10   1         35.01         45.60         7.90 o
  -8 -10   1         32.00         30.41         4.15 o
  -7 -10   1         83.72         83.03         5.67 o
  -6 -10   1          3.50          8.48         2.53 o
  -5 -10   1        123.20        130.81         6.16 o
  -4 -10   1         43.39         40.46         3.40 o
  -3 -10   1        119.97        125.86         5.22 o
  -2 -10   1        130.81        132.17         3.55 o
  -1 -10   1         90.95         81.96         4.04 o
   0 -10   1        187.75        197.39         3.48 o
   1 -10   1        335.96        368.46         7.41 o
   2 -10   1        116.16        120.48         2.53 o
   3 -10   1        284.39        274.26         8.98 o
   4 -10   1        267.97        285.73         8.62 o
   5 -10   1         81.75         83.03         5.05 o
   6 -10   1         33.84         34.61         3.84 o
   7 -10   1         44.88         55.25         4.88 o
   8 -10   1          1.73         -0.51         2.06 o
   9 -10   1          0.99         -1.56         2.19 o
  -9  -9   1          4.62          6.08         4.36 o
  -8  -9   1          4.15          8.17         3.05 o
  -7  -9   1         22.30         26.00         3.60 o
  -6  -9   1         32.90         36.41         4.22 o
  -5  -9   1         51.07         49.61         3.93 o
  -4  -9   1        141.27        141.58         5.66 o
  -3  -9   1         16.87         15.55         2.05 o
  -2  -9   1        208.72        210.76         4.93 o
  -1  -9   1         19.24         19.95         0.89 o
   0  -9   1        189.38        191.97         3.48 o
   1  -9   1        349.94        360.04         5.77 o
   2  -9   1        404.92        429.41         5.00 o
   3  -9   1        149.27        170.09         5.86 o
   4  -9   1        297.78        315.21         8.89 o
   5  -9   1         30.22         26.91         3.15 o
   6  -9   1          6.93          8.83         2.57 o
   7  -9   1         15.89         15.13         4.02 o
   8  -9   1          2.41          0.24         1.96 o
   9  -9   1          2.38          3.18         2.16 o
  -9  -8   1          9.51          8.09         4.66 o
  -8  -8   1         15.02         16.69         3.33 o
  -7  -8   1         11.52         12.76         2.82 o
  -6  -8   1         40.29         34.82         4.00 o
  -5  -8   1        116.53        109.47         5.41 o
  -4  -8   1         46.91         51.40         3.45 o
  -3  -8   1         29.26         29.08         2.43 o
  -2  -8   1         30.08         33.12         1.93 o
  -1  -8   1        227.68        233.28         3.53 o
   0  -8   1        190.11        176.91         3.03 o
   1  -8   1        249.79        281.90         5.93 o
   2  -8   1        171.05        170.09         3.67 o
   3  -8   1         90.32         97.38         4.28 o
   4  -8   1        228.14        234.61         7.40 o
   5  -8   1         22.40         23.07         3.08 o
   6  -8   1        241.68        238.41        13.23 o
   7  -8   1          0.78         -2.27         2.27 o
   8  -8   1         32.13         25.92         6.61 o
   9  -8   1          5.42         -0.02         2.69 o
  -9  -7   1          0.35          1.56         3.62 o
  -8  -7   1         13.47         12.36         3.02 o
  -7  -7   1          3.11          3.68         2.94 o
  -6  -7   1         55.51         51.51         4.12 o
  -5  -7   1         12.06          9.78         2.11 o
  -4  -7   1         79.87         80.42         4.17 o
  -3  -7   1        115.02        114.19         4.46 o
  -2  -7   1       1306.22       1368.69        14.32 o
  -1  -7   1        687.76        680.45         7.27 o
   0  -7   1        630.62        628.34         5.97 o
   1  -7   1        531.28        548.43         7.87 o
   2  -7   1        526.77        546.21        11.28 o
   3  -7   1        223.71        233.10         6.53 o
   4  -7   1         29.71         35.56         3.00 o
   5  -7   1        281.45        307.47         9.05 o
   6  -7   1         48.98         52.00         4.23 o
   7  -7   1         13.48          9.59         2.52 o
   8  -7   1         12.20          5.01         2.43 o
   9  -7   1         11.62         12.19         2.56 o
  -9  -6   1          4.43          2.72         4.00 o
  -8  -6   1          1.50          0.79         2.25 o
  -7  -6   1         20.68         16.87         2.93 o
  -6  -6   1        119.94        123.93         6.41 o
  -5  -6   1         33.84         37.36         3.15 o
  -4  -6   1         84.44         81.58         4.01 o
  -3  -6   1        343.09        332.43         7.77 o
  -2  -6   1        775.46        761.20         8.33 o
  -1  -6   1       2990.75       2839.97        32.77 o
   0  -6   1         16.89         13.90         0.54 o
   1  -6   1       2908.44       2856.79        23.14 o
   2  -6   1        236.37        212.96         5.41 o
   3  -6   1       1045.59       1068.19        16.58 o
   5  -6   1         28.85         24.40         4.21 o
   6  -6   1        170.86        177.29        10.99 o
   7  -6   1          4.96          2.42         3.26 o
   8  -6   1         19.18         12.09         3.61 o
   9  -6   1          0.49         -0.02         2.51 o
  -9  -5   1          0.27          1.30         3.98 o
  -8  -5   1          9.40         12.38         4.23 o
  -7  -5   1         11.16         14.24         2.64 o
  -6  -5   1        121.57        134.29         7.84 o
  -5  -5   1         28.29         35.38         4.92 o
  -4  -5   1        307.51        300.97         7.75 o
  -3  -5   1        871.09        893.53        14.25 o
  -2  -5   1       3584.06       3567.04        33.52 o
  -1  -5   1        986.37        993.60        10.05 o
   0  -5   1        436.92        426.65         3.23 o
   1  -5   1       1224.64       1222.18        10.32 o
   2  -5   1       2087.66       1963.73        46.94 o
   3  -5   1        435.08        432.48        12.93 o
   4  -5   1         77.74         87.92         6.23 o
   5  -5   1         90.68        101.38         7.51 o
   6  -5   1         19.50         22.93         4.69 o
   7  -5   1         55.83         48.71         6.54 o
   8  -5   1          9.06          4.75         4.03 o
   9  -5   1         14.02         15.13         3.40 o
  -9  -4   1          6.53          5.81         3.70 o
  -8  -4   1         18.80         15.17         3.02 o
  -7  -4   1          0.86          0.50         3.27 o
  -6  -4   1        624.71        663.75        22.00 o
  -5  -4   1        265.25        246.58        11.85 o
  -4  -4   1        559.50        548.25        14.03 o
  -3  -4   1       1013.30       1045.55        15.57 o
  -2  -4   1       4162.62       4180.65        38.33 o
  -1  -4   1        580.00        619.04         7.91 o
   0  -4   1        299.79        283.00         3.02 o
   1  -4   1       2243.18       2129.82        24.07 o
   2  -4   1        231.84        222.07         7.30 o
   3  -4   1         22.51         19.23         2.69 o
   4  -4   1         11.24         11.01         2.70 o
   5  -4   1        174.05        189.47        10.06 o
   6  -4   1         45.38         56.97         6.35 o
   7  -4   1         73.52         67.99         7.59 o
   8  -4   1          3.64          6.14         3.72 o
   9  -4   1          2.22          0.70         3.54 o
  -9  -3   1          0.42         -4.16         4.16 o
  -8  -3   1         33.34         26.85         5.69 o
  -7  -3   1         25.38         23.38         4.02 o
  -6  -3   1        166.95        159.29        17.26 o
  -5  -3   1        342.72        329.15        17.53 o
  -4  -3   1       1513.35       1458.51        28.54 o
  -3  -3   1       1550.09       1555.27        20.87 o
  -2  -3   1        539.12        533.48         7.87 o
  -1  -3   1        944.68        848.49        11.39 o
   0  -3   1       2181.43       2071.61        13.41 o
   1  -3   1         86.58         78.42         2.15 o
   2  -3   1       1882.29       1801.73        32.15 o
   3  -3   1        232.57        220.26         8.59 o
   4  -3   1         93.75         94.74         6.34 o
   5  -3   1         90.76         84.42         6.88 o
   6  -3   1          6.73          3.73         2.91 o
   7  -3   1        111.33        119.12         9.81 o
   8  -3   1          6.72          9.81         4.71 o
   9  -3   1         36.65         26.61         6.55 o
  -9  -2   1         13.23         14.28         5.04 o
  -8  -2   1         39.40         28.92         6.13 o
  -7  -2   1          9.48          9.23         2.19 o
  -6  -2   1        136.25        126.09        14.51 o
  -5  -2   1          5.51          4.79         1.78 o
  -4  -2   1       5074.90       5246.26        89.87 o
  -3  -2   1        644.93        654.04        11.49 o
  -2  -2   1       3598.99       3504.80        58.14 o
  -1  -2   1       1528.13       1438.75        13.62 o
   1  -2   1       1007.66        955.78        11.93 o
   2  -2   1        455.29        444.91        11.02 o
   3  -2   1        293.34        279.48         5.50 o
   4  -2   1         24.52         23.49         1.85 o
   5  -2   1        133.43        131.49         4.63 o
   6  -2   1         63.67         65.83         3.59 o
   7  -2   1         45.28         47.59         6.55 o
   8  -2   1         12.47         14.94         4.70 o
   9  -2   1          6.33          7.18         4.39 o
  -9  -1   1          0.35          3.08         3.78 o
  -8  -1   1          8.05          7.03         3.64 o
  -7  -1   1         51.40         44.33         3.75 o
  -6  -1   1        191.68        191.07        13.70 o
  -5  -1   1        377.88        391.97         9.43 o
  -4  -1   1       2204.28       2268.24        29.42 o
  -3  -1   1       1258.16       1208.18        16.95 o
  -2  -1   1      11032.35      10902.85       164.70 o
  -1  -1   1       1321.90       1295.61        15.55 o
   1  -1   1        265.04        243.09         4.28 o
   2  -1   1       1710.25       1633.01        31.62 o
   3  -1   1         31.80         33.78         1.97 o
   4  -1   1        278.63        294.40         6.49 o
   5  -1   1         52.89         51.04         2.94 o
   6  -1   1         59.99         62.26         3.56 o
   7  -1   1          4.29          3.14         2.85 o
   8  -1   1          5.68          9.64         3.97 o
   9  -1   1         11.73          8.56         4.18 o
  -9   0   1         10.08          6.77         4.26 o
  -8   0   1          0.28          0.74         3.43 o
  -7   0   1         66.96         65.06         5.50 o
  -6   0   1        874.93        863.90        21.59 o
  -5   0   1        111.76        107.86         4.77 o
  -4   0   1        866.74        829.93        13.92 o
  -3   0   1        144.33        171.05         6.34 o
  -2   0   1       4668.61       4719.33        51.65 o
  -1   0   1         94.24         84.18         2.13 o
   1   0   1        548.89        492.14         7.06 o
   2   0   1        142.49        142.89         3.15 o
   3   0   1         20.76         17.14         2.16 o
   4   0   1        811.38        838.81        20.02 o
   5   0   1         33.88         34.52         3.55 o
   6   0   1          1.17          0.20         1.62 o
   7   0   1         38.02         32.16         5.33 o
   8   0   1          1.03          0.21         3.15 o
   9   0   1          1.71         -0.80         3.67 o
  -9   1   1          0.35         -0.32         3.42 o
  -8   1   1          8.08          1.84         3.38 o
  -7   1   1         51.49         50.78         5.73 o
  -6   1   1        192.00        194.66        12.47 o
  -5   1   1        378.27        390.07         9.41 o
  -4   1   1       2206.87       2258.10        29.47 o
  -3   1   1       1259.29       1223.61        20.93 o
  -2   1   1      11034.63      11015.54       115.66 o
  -1   1   1       1322.22       1329.36        15.33 o
   1   1   1        265.17        248.00         7.06 o
   2   1   1       1709.83       1574.07        29.06 o
   3   1   1         31.86         35.15         1.95 o
   4   1   1        278.93        277.31         8.36 o
   5   1   1         52.74         56.75         3.22 o
   6   1   1         59.97         56.78         5.89 o
   7   1   1          4.27          4.54         1.77 o
   8   1   1          5.63          8.95         4.08 o
   9   1   1         11.70          6.11         4.22 o
  -9   2   1         13.26         11.44         4.88 o
  -8   2   1         39.36         29.36         3.40 o
  -7   2   1          9.46         11.12         2.89 o
  -6   2   1        136.71        131.39         5.83 o
  -5   2   1          5.49          5.31         1.69 o
  -4   2   1       5073.64       5201.25        60.14 o
  -3   2   1        644.23        650.21        19.92 o
  -2   2   1       3600.18       3560.46        40.11 o
  -1   2   1       1526.32       1472.71        15.98 o
   0   2   1       1007.10       1027.99        16.60 o
   1   2   1       1006.62        961.58        17.33 o
   2   2   1        456.36        447.06         6.51 o
   3   2   1        293.36        287.69         9.90 o
   4   2   1         24.74         19.96         2.25 o
   5   2   1        133.14        134.63         7.05 o
   6   2   1         63.69         61.80         3.80 o
   7   2   1         45.20         43.54         4.01 o
   8   2   1         12.48          6.75         3.95 o
   9   2   1          6.33         -2.47         3.51 o
  -9   3   1          0.42          6.01         4.01 o
  -8   3   1         33.34         27.92         3.59 o
  -7   3   1         25.31         19.63         2.85 o
  -6   3   1        167.22        154.93         6.43 o
  -5   3   1        342.29        326.11        10.88 o
  -4   3   1       1513.64       1498.02        21.62 o
  -3   3   1       1548.22       1570.46        51.07 o
  -2   3   1        536.77        511.95        10.44 o
  -1   3   1        943.54        850.88        14.51 o
   0   3   1       2178.69       2090.78        22.46 o
   1   3   1         86.65         78.42         1.85 o
   2   3   1       1883.06       1841.60        17.98 o
   3   3   1        232.98        215.44         4.65 o
   4   3   1         93.40         86.97         6.20 o
   5   3   1         90.88         81.76         4.07 o
   6   3   1          6.77          7.67         1.86 o
   7   3   1        111.32        113.45         5.67 o
   8   3   1          6.76          9.58         4.36 o
   9   3   1         36.62         30.15         6.68 o
  -9   4   1          6.52          9.74         4.34 o
  -8   4   1         18.78         16.29         3.04 o
  -7   4   1          0.83         -1.53         2.03 o
  -6   4   1        624.79        606.01        13.74 o
  -5   4   1        265.94        238.11         7.41 o
  -4   4   1        558.63        527.63        10.73 o
  -3   4   1       1014.19       1045.15        22.13 o
  -2   4   1       4159.96       4136.54        52.57 o
  -1   4   1        580.72        643.13        11.52 o
   0   4   1        299.68        291.16         3.73 o
   1   4   1       2240.83       2152.47        20.04 o
   2   4   1        231.96        225.42         4.35 o
   3   4   1         22.47         20.13         1.57 o
   4   4   1         11.25          8.68         1.21 o
   5   4   1        174.02        166.23        10.92 o
   6   4   1         45.30         49.84         3.74 o
   7   4   1         73.43         72.63         4.67 o
   8   4   1          3.63          1.90         3.49 o
   9   4   1          2.20         -2.37         3.60 o
  -9   5   1          0.27          0.04         3.16 o
  -8   5   1          9.40         10.73         2.65 o
  -7   5   1         11.11          6.74         2.10 o
  -6   5   1        121.57        114.97         5.77 o
  -5   5   1         28.23         30.91         2.76 o
  -4   5   1        307.60        291.07        10.98 o
  -3   5   1        869.79        904.88        19.95 o
  -2   5   1       3586.36       3592.35        33.23 o
  -1   5   1        986.30       1026.83        19.80 o
   0   5   1        436.42        458.05        15.17 o
   1   5   1       1223.51       1244.84        14.87 o
   2   5   1       2085.04       2009.96        35.73 o
   3   5   1        436.08        449.88         7.98 o
   4   5   1         77.85         75.17         3.08 o
   5   5   1         90.85         86.11         7.06 o
   6   5   1         19.53         19.27         2.70 o
   7   5   1         55.80         60.06         4.64 o
   8   5   1          9.06         16.62         5.22 o
   9   5   1         14.02         13.09         5.01 o
  -9   6   1          4.42         11.30         4.48 o
  -8   6   1          1.50         -0.27         2.12 o
  -7   6   1         20.81         16.45         2.74 o
  -6   6   1        119.85        110.80         5.69 o
  -5   6   1         33.99         35.23         3.00 o
  -4   6   1         84.52         73.02         5.49 o
  -3   6   1        342.94        326.01         7.47 o
  -2   6   1        774.61        777.22        22.32 o
  -1   6   1       2991.85       2885.11        43.69 o
   0   6   1         16.79         15.87         1.50 o
   1   6   1       2907.43       2945.09        26.39 o
   2   6   1        237.01        212.66         8.11 o
   3   6   1       1045.18       1083.54        16.21 o
   4   6   1        408.91        389.95         9.74 o
   5   6   1         28.86         20.12         4.02 o
   6   6   1        171.14        174.97         6.99 o
   7   6   1          4.93         11.16         2.49 o
   8   6   1         19.16         19.74         5.33 o
   9   6   1          0.49         -1.07         3.80 o
  -9   7   1          0.35          4.76         4.39 o
  -8   7   1         13.47         10.80         2.76 o
  -7   7   1          3.10         -0.26         1.84 o
  -6   7   1         55.54         48.51         3.93 o
  -5   7   1         12.08          8.03         2.00 o
  -4   7   1         80.07         81.97         5.84 o
  -3   7   1        114.56        111.69         4.29 o
  -2   7   1       1304.42       1347.46        27.41 o
  -1   7   1        687.90        707.78        12.87 o
   1   7   1        532.50        560.09        18.08 o
   2   7   1        527.13        532.90        14.70 o
   3   7   1        223.60        220.84         9.30 o
   4   7   1         29.66         31.34         4.15 o
   5   7   1        281.74        283.91        13.19 o
   6   7   1         48.87         46.83         3.94 o
   7   7   1         13.57         16.80         2.85 o
   8   7   1         12.20          8.90         3.65 o
   9   7   1         11.62          5.11         8.65 o
  -9   8   1          9.56          8.04         4.54 o
  -8   8   1         15.01         15.97         3.26 o
  -7   8   1         11.51         12.16         2.62 o
  -6   8   1         40.31         31.52         3.32 o
  -5   8   1        116.78         86.14         6.91 o
  -4   8   1         46.67         44.95         4.52 o
  -3   8   1         29.32         31.45         2.43 o
  -2   8   1         30.58         32.21         3.43 o
  -1   8   1        228.28        240.62         4.26 o
   1   8   1        250.46        284.12         6.42 o
   2   8   1        171.41        168.34         4.79 o
   3   8   1         90.42         91.33         6.16 o
   5   8   1         22.39         18.46         3.91 o
   6   8   1        241.70        220.41        12.60 o
   7   8   1          0.78          2.21         2.00 o
   8   8   1         32.10         29.07         6.30 o
   9   8   1          5.44         -2.76         2.76 o
  -9   9   1          4.61          8.21         4.25 o
  -8   9   1          4.13          3.64         4.00 o
  -7   9   1         22.34         24.78         3.47 o
  -6   9   1         32.96         37.27         3.67 o
  -5   9   1         51.16         48.37         5.45 o
  -4   9   1        141.33        145.76         5.66 o
  -3   9   1         17.11         18.65         3.32 o
  -2   9   1        208.87        214.41         9.10 o
  -1   9   1         19.31         20.75         1.13 o
   1   9   1        350.03        343.26         7.25 o
   2   9   1        403.63        423.99         8.38 o
   3   9   1        149.37        164.28         8.61 o
   6   9   1          6.98          5.76         3.13 o
   7   9   1         15.86         14.46         2.89 o
   8   9   1          2.43          5.75         3.88 o
   9   9   1          2.37          0.05         3.86 o
  -9  10   1         34.96         36.76         6.91 o
  -8  10   1         32.03         30.90         3.96 o
  -7  10   1         83.83         81.09         6.42 o
  -6  10   1          3.44          4.16         2.15 o
  -5  10   1        122.91        109.10         7.69 o
  -4  10   1         43.45         45.63         5.16 o
  -3  10   1        120.31        128.22         7.76 o
  -1  10   1         90.53         81.42         8.20 o
   1  10   1        335.61        330.53         6.85 o
   2  10   1        116.45        114.30         3.94 o
   3  10   1        284.15        282.57         7.47 o
   4  10   1        268.45        290.28        12.63 o
   7  10   1         44.93         54.76         6.41 o
   8  10   1          1.73         -0.12         3.47 o
   9  10   1          0.98          0.85         4.07 o
  -8  11   1          0.68          4.22         2.63 o
  -7  11   1         68.11         59.99         5.89 o
  -4  11   1         22.07         17.23         3.71 o
  -3  11   1        297.72        285.15        12.15 o
   2  11   1        226.14        248.15         5.97 o
   3  11   1        174.00        168.79         5.68 o
   4  11   1        290.96        297.72        14.12 o
   7  11   1         10.35          4.92         2.82 o
   8  11   1         16.29         10.00         2.90 o
   9  11   1          6.63         -1.35         3.62 o
  -8  12   1          5.28         12.98         4.36 o
  -7  12   1         58.31         58.75         7.06 o
  -4  12   1          2.76          1.67         2.60 o
  -3  12   1        258.26        263.19        12.02 o
   2  12   1         14.33         13.95         2.01 o
   3  12   1        152.37        170.13         5.72 o
   4  12   1          9.93         11.63         2.19 o
   5  12   1         12.03         14.36         3.35 o
   6  12   1          0.28          1.75         2.71 o
   7  12   1          0.82          0.92         2.79 o
   8  12   1          3.18          2.66         2.92 o
   9  12   1          1.14         -2.98         3.54 o
  -8  13   1         11.67         18.08         5.04 o
  -7  13   1         78.43         77.26         8.28 o
  -4  13   1          7.08         13.78         3.96 o
  -3  13   1         90.21         85.05         7.07 o
   2  13   1        195.05        172.86         5.21 o
   3  13   1         92.46         86.16         4.00 o
   4  13   1         30.27         24.74         2.69 o
   5  13   1         55.71         56.18         5.48 o
   6  13   1         27.18         33.91         4.89 o
   7  13   1         10.33          6.92         2.95 o
   8  13   1          3.91          1.49         2.19 o
  -8  14   1         11.58          6.28         4.52 o
  -7  14   1         19.30         13.92         4.61 o
  -4  14   1        224.25        244.16        12.79 o
  -3  14   1        254.97        244.80        12.50 o
   3  14   1         61.56         59.83         7.73 o
   4  14   1         72.74         68.40         4.91 o
   5  14   1          8.55          8.87         2.68 o
   6  14   1          0.31         -2.25         2.32 o
   8  14   1          0.01         -3.69         3.69 o
  -8  15   1          1.69          1.49         3.29 o
  -7  15   1         27.90         20.95         5.00 o
  -5  15   1        103.79        116.62         9.74 o
  -4  15   1          4.54          5.26         3.53 o
  -3  15   1        362.12        367.65        15.98 o
   3  15   1         54.02         63.20         6.87 o
   4  15   1          9.21         11.88         4.06 o
   8  15   1          3.74          5.95         3.95 o
  -7  16   1         11.28         11.66         4.93 o
  -5  16   1         61.66         59.40         7.18 o
  -4  16   1         52.90         47.97         6.54 o
  -3  16   1         99.58         97.39         8.48 o
   3  16   1         90.77         97.81         8.57 o
   4  16   1          4.23          6.72         3.71 o
   5  16   1         23.43         37.63         6.13 o
  -7  17   1         43.55         48.06         7.97 o
  -5  17   1         95.98        109.81         9.77 o
  -4  17   1         30.23         23.44         4.83 o
  -3  17   1         69.90         73.15         7.70 o
   3  17   1          7.78          8.52         3.33 o
   4  17   1          6.42          4.04         3.29 o
   5  17   1         11.73         11.07         3.58 o
  -5  18   1         21.66         19.88         5.13 o
  -4  18   1         20.91         19.20         4.68 o
  -3  18   1         15.99         18.58         4.59 o
   2  18   1         53.58         66.99         7.59 o
   3  18   1         26.39         25.79         5.17 o
   4  18   1         24.76         25.94         5.69 o
   5  18   1         25.54         32.70         6.35 o
  -5  19   1          5.44          9.12         4.65 o
  -4  19   1         38.15         33.64         6.19 o
  -3  19   1          0.78         -1.34         3.37 o
   2  19   1         13.66         17.44         4.63 o
   3  19   1         12.65         11.18         4.70 o
   4  19   1         15.30         13.32         4.59 o
   5  19   1          4.62          8.26         4.29 o
  -5  20   1          1.71          2.85         3.73 o
  -4  20   1         19.92         21.72         5.07 o
  -3  20   1          9.18          7.18         3.96 o
   2  20   1         21.82         16.92         4.71 o
   3  20   1         12.26          5.95         4.30 o
   4  20   1          4.00         11.49         5.00 o
   5  20   1          0.41          6.65         4.91 o
  -5  21   1          4.23          8.29         4.49 o
  -4  21   1          4.27          7.67         4.30 o
  -3  21   1          3.28          6.54         3.66 o
   2  21   1         37.47         44.67         7.10 o
   3  21   1         28.58         30.34         5.89 o
   4  21   1          2.54         -3.75         3.75 o
  -4  22   1         15.84         13.17         5.37 o
  -3  22   1         24.99         31.53         6.45 o
  -2  22   1         22.12         12.66         4.67 o
   2  22   1          0.31          1.09         3.71 o
   3  22   1          6.68          6.32         4.18 o
  -3  23   1          0.91          3.83         3.94 o
  -2  23   1          5.94         12.88         5.09 o
   2  23   1          6.37         10.91         4.99 o
  -2 -24   2         22.16         27.06         5.84 o
  -1 -24   2          0.56          5.34         4.14 o
   0 -24   2         12.75         22.50         5.93 o
   1 -24   2          4.50          4.35         4.76 o
  -4 -23   2          3.18          2.74         4.02 o
  -3 -23   2          0.84         -0.39         2.76 o
  -2 -23   2          3.50          3.85         2.77 o
  -1 -23   2          7.93         10.38         3.21 o
   0 -23   2         11.31         11.42         3.36 o
   1 -23   2         24.33         25.72         4.37 o
   2 -23   2          4.06          5.71         3.24 o
  -4 -22   2          6.27          4.42         4.05 o
  -3 -22   2          4.80          5.23         2.40 o
  -2 -22   2          0.94          3.60         2.90 o
  -1 -22   2          1.97          6.88         3.01 o
   0 -22   2          7.47          4.12         4.55 o
   1 -22   2          6.95         15.66         5.29 o
   2 -22   2         32.08         42.44         4.96 o
   3 -22   2         41.81         34.57         5.51 o
  -5 -21   2          6.76          5.82         3.10 o
  -4 -21   2         20.41         24.53         4.13 o
  -3 -21   2         14.20         17.11         2.81 o
  -2 -21   2          7.62         14.16         4.26 o
  -1 -21   2         21.00         23.00         3.67 o
   0 -21   2          3.26          7.31         3.07 o
   1 -21   2          1.52          7.03         3.36 o
   2 -21   2         40.00         43.86         4.93 o
   3 -21   2          2.32          1.56         2.43 o
   4 -21   2          8.07         15.15         3.93 o
  -5 -20   2          4.18          7.72         6.06 o
  -4 -20   2         14.73         16.48         4.99 o
  -3 -20   2          0.13          1.46         1.94 o
  -2 -20   2          5.39          5.09         2.04 o
  -1 -20   2         10.70         12.03         3.60 o
   0 -20   2         46.70         52.73         4.99 o
   1 -20   2          6.80          9.20         7.01 o
   2 -20   2         19.86         24.37         3.89 o
   3 -20   2         19.63         28.09         4.73 o
   4 -20   2         19.58         20.33         3.87 o
   5 -20   2          1.48          3.90         3.35 o
  -6 -19   2          8.24         10.87         3.36 o
  -5 -19   2          2.64          2.62         1.95 o
  -4 -19   2          5.81          3.81         1.94 o
  -3 -19   2          5.22          4.69         2.39 o
  -2 -19   2         33.87         37.72         2.79 o
  -1 -19   2          1.48         -0.28         1.58 o
   0 -19   2         12.34         12.00         2.23 o
   1 -19   2          9.88          9.15         2.80 o
   2 -19   2         76.85         85.43         4.92 o
   3 -19   2          3.48          0.05         3.54 o
   4 -19   2         12.83         19.02         3.71 o
   5 -19   2         16.80         25.73         4.24 o
  -7 -18   2          8.96          7.79         3.59 o
  -6 -18   2         10.00         13.78         3.27 o
  -5 -18   2         13.19         13.83         2.62 o
  -4 -18   2          9.81         11.73         2.37 o
  -3 -18   2         11.18          9.73         1.79 o
  -2 -18   2         88.57         88.63         4.48 o
  -1 -18   2         22.48         26.48         2.64 o
   0 -18   2         13.60          8.56         1.92 o
   1 -18   2         11.66         14.47         2.13 o
   2 -18   2          1.23          4.41         1.84 o
   3 -18   2         33.52         30.74         3.96 o
   4 -18   2         35.54         41.38         4.74 o
   5 -18   2          8.69         14.64         3.49 o
   6 -18   2         27.17         29.12         4.59 o
  -7 -17   2         21.52         20.76         3.34 o
  -6 -17   2         35.31         32.51         3.46 o
  -5 -17   2         27.49         27.62         3.10 o
  -4 -17   2          9.59         11.91         2.15 o
  -3 -17   2         14.24         16.45         2.25 o
  -2 -17   2          2.84          0.77         1.34 o
  -1 -17   2        124.18        125.27         5.38 o
   0 -17   2         74.14         67.82         3.72 o
   1 -17   2         47.66         44.67         3.46 o
   2 -17   2          0.21          0.15         2.77 o
   3 -17   2         20.38         19.80         5.15 o
   4 -17   2          1.09         -1.66         2.28 o
   5 -17   2          6.06          8.42         3.10 o
   6 -17   2          7.21         10.62         3.48 o
  -8 -16   2          3.35          3.92         3.62 o
  -7 -16   2         45.86         38.97         4.90 o
  -6 -16   2          0.56         -1.04         2.22 o
  -5 -16   2        112.06         97.81         5.19 o
  -4 -16   2         53.20         52.83         3.83 o
  -3 -16   2        165.03        161.01         5.06 o
  -2 -16   2          3.44          4.20         1.35 o
  -1 -16   2         88.87         86.98         4.16 o
   0 -16   2         23.73         21.95         3.64 o
   1 -16   2          3.85         -0.88         1.83 o
   2 -16   2        225.66        227.19         7.23 o
   3 -16   2         73.51         76.73         5.62 o
   4 -16   2         33.87         39.67         4.40 o
   5 -16   2          4.77          5.55         2.67 o
   6 -16   2          7.00          6.40         2.59 o
   7 -16   2          5.57          9.61         3.32 o
  -8 -15   2          4.65          5.61         2.54 o
  -7 -15   2          6.19         11.65         3.23 o
  -6 -15   2          8.11         10.68         2.88 o
  -5 -15   2         24.68         27.15         3.60 o
  -4 -15   2         32.49         25.37         2.76 o
  -3 -15   2         46.79         46.87         2.82 o
  -2 -15   2        266.52        259.45         7.36 o
  -1 -15   2        393.03        399.15         8.85 o
   0 -15   2        272.15        253.98         8.34 o
   1 -15   2         80.24         72.86         3.11 o
   2 -15   2         71.64         68.19         3.05 o
   3 -15   2        117.81        115.50         4.67 o
   4 -15   2         12.70         16.52         2.35 o
   5 -15   2          2.26          1.28         1.79 o
   6 -15   2          6.54          6.41         2.01 o
   7 -15   2          4.18          4.29         4.34 o
  -8 -14   2         30.96         20.54         4.14 o
  -7 -14   2         96.81         97.35         6.64 o
  -6 -14   2         56.39         56.12         4.95 o
  -5 -14   2         54.85         51.33         4.95 o
  -4 -14   2        114.05        117.15         6.25 o
  -3 -14   2         95.27         92.38         3.62 o
  -2 -14   2        209.35        200.72         6.33 o
  -1 -14   2         99.99         84.16         4.14 o
   0 -14   2         89.41         91.49         3.91 o
   1 -14   2         75.08         66.89         2.64 o
   2 -14   2         30.02         26.74         1.45 o
   3 -14   2          8.17          6.21         1.17 o
   4 -14   2         29.34         28.35         2.15 o
   5 -14   2          8.99          7.91         1.63 o
   6 -14   2          1.71          2.24         1.82 o
   7 -14   2          9.43          6.56         2.88 o
   8 -14   2          1.28          3.09         2.55 o
  -8 -13   2          5.57          4.69         2.78 o
  -7 -13   2          6.45         14.86         3.42 o
  -6 -13   2         28.35         35.12         4.14 o
  -5 -13   2          7.21          7.06         3.31 o
  -4 -13   2        350.59        351.78        10.57 o
  -3 -13   2        123.73        130.45         4.16 o
  -2 -13   2        360.09        368.43         6.92 o
  -1 -13   2         65.06         56.24         2.32 o
   0 -13   2        190.61        177.71         6.65 o
   1 -13   2         71.05         80.09         3.65 o
   2 -13   2         14.60         14.39         1.17 o
   3 -13   2         18.18         12.92         1.47 o
   4 -13   2         12.91         12.16         1.41 o
   5 -13   2         17.60         15.53         1.88 o
   6 -13   2         19.74         17.64         2.42 o
   7 -13   2         18.99         20.87         2.82 o
   8 -13   2          6.83          5.12         2.10 o
  -8 -12   2         15.00         13.26         3.32 o
  -7 -12   2         26.13         29.79         4.02 o
  -6 -12   2         75.51         77.81         5.52 o
  -5 -12   2         52.11         63.90         4.68 o
  -4 -12   2        112.34        109.66         5.70 o
  -3 -12   2         55.82         58.91         3.14 o
  -2 -12   2        216.16        211.76         4.02 o
  -1 -12   2         24.06         22.27         2.10 o
   0 -12   2        201.11        200.96         8.34 o
   1 -12   2         11.11         12.65         0.90 o
   2 -12   2         50.69         45.70         1.88 o
   3 -12   2        131.82        133.43         3.33 o
   4 -12   2          3.04          2.22         1.00 o
   5 -12   2         18.47         14.36         2.87 o
   6 -12   2          1.20          1.37         1.60 o
   7 -12   2          7.45          4.57         2.79 o
   8 -12   2          4.58          7.71         2.38 o
  -8 -11   2         41.99         50.59         5.04 o
  -7 -11   2         80.52         92.70         6.18 o
  -6 -11   2         60.62         67.05         5.59 o
  -5 -11   2          7.47          9.02         2.46 o
  -4 -11   2        154.00        170.92         6.95 o
  -3 -11   2        374.62        369.35         7.61 o
  -2 -11   2         81.07         78.11         2.04 o
  -1 -11   2        325.34        334.09         6.89 o
   0 -11   2         72.86         68.31         4.49 o
   1 -11   2        636.30        661.09         7.04 o
   2 -11   2         48.89         53.21         1.96 o
   3 -11   2         45.46         42.90         1.89 o
   4 -11   2          5.80          7.36         2.18 o
   5 -11   2         27.65         29.07         2.59 o
   6 -11   2          1.75          1.71         1.62 o
   7 -11   2          5.23          1.84         2.42 o
   8 -11   2          0.94          0.26         2.19 o
   9 -11   2          1.21         -3.98         3.98 o
  -8 -10   2          2.98          7.11         2.63 o
  -7 -10   2         15.05         23.22         3.40 o
  -6 -10   2          1.24          2.98         3.46 o
  -5 -10   2         10.30         12.69         2.77 o
  -4 -10   2        145.76        155.82         9.47 o
  -3 -10   2         58.54         60.11         2.90 o
  -2 -10   2        126.61        148.83         3.44 o
  -1 -10   2         85.36         77.94         1.73 o
   0 -10   2        230.72        222.93        11.37 o
   1 -10   2        223.40        223.44         3.27 o
   2 -10   2        713.07        729.09         8.02 o
   3 -10   2         97.78         95.34         3.17 o
   4 -10   2        106.07        111.72         4.28 o
   5 -10   2         38.71         39.40         2.99 o
   6 -10   2         10.90          8.41         1.99 o
   7 -10   2         31.43         29.12         3.17 o
   8 -10   2          5.99          5.70         2.30 o
   9 -10   2          0.96          0.17         2.31 o
  -9  -9   2          7.43          8.61         4.53 o
  -8  -9   2         13.01         11.72         3.00 o
  -7  -9   2         41.13         43.55         4.19 o
  -6  -9   2        106.05         97.82         5.75 o
  -5  -9   2        310.10        325.45         9.71 o
  -4  -9   2        461.55        484.50        11.38 o
  -3  -9   2         55.72         59.67         3.65 o
  -2  -9   2        456.51        494.22         6.69 o
  -1  -9   2        439.33        450.27         4.71 o
   0  -9   2        888.95        921.39        11.63 o
   1  -9   2        337.45        331.36         4.05 o
   2  -9   2        639.47        665.44         8.21 o
   3  -9   2        151.97        155.09         4.43 o
   4  -9   2        157.60        170.34         5.16 o
   5  -9   2         16.06         18.56         2.98 o
   6  -9   2          6.99          2.36         1.67 o
   7  -9   2          2.26          2.14         1.88 o
   8  -9   2          9.16         13.69         2.61 o
   9  -9   2          4.43          2.79         2.88 o
  -9  -8   2          5.64          4.08         3.91 o
  -8  -8   2         18.80         18.75         3.19 o
  -7  -8   2          9.71         10.06         3.41 o
  -6  -8   2          3.04          6.82         2.39 o
  -5  -8   2         70.47         78.84         5.23 o
  -4  -8   2         53.22         59.66         5.16 o
  -3  -8   2        117.98        118.58         4.80 o
  -2  -8   2         24.50         29.26         1.48 o
  -1  -8   2         99.86         97.53         1.83 o
   0  -8   2       2538.10       2662.47        16.27 o
   1  -8   2        632.54        655.08        11.79 o
   2  -8   2        986.51       1068.60        11.45 o
   3  -8   2         53.22         46.81         2.98 o
   4  -8   2          2.81          3.03         1.53 o
   5  -8   2         53.82         52.50         3.27 o
   6  -8   2         22.46         22.17         2.59 o
   7  -8   2          3.20          2.66         1.80 o
   8  -8   2          2.19          1.33         2.04 o
   9  -8   2          6.47          5.36         3.74 o
  -9  -7   2         13.74         21.14         5.97 o
  -8  -7   2         11.15         11.45         2.86 o
  -7  -7   2         45.81         45.58         4.84 o
  -6  -7   2        249.25        268.23         8.84 o
  -5  -7   2         42.99         38.07         3.28 o
  -4  -7   2         50.63         53.96         3.48 o
  -3  -7   2          1.03          1.55         1.45 o
  -2  -7   2        863.27        947.93         9.96 o
  -1  -7   2       1270.75       1306.08        10.78 o
   0  -7   2        560.69        577.76         5.01 o
   1  -7   2        534.62        577.70        11.85 o
   2  -7   2        529.31        596.33        11.93 o
   3  -7   2       1220.19       1250.87        17.68 o
   4  -7   2        234.76        251.03         7.52 o
   5  -7   2        122.52        133.78         6.08 o
   6  -7   2          1.31         -0.29         2.91 o
   7  -7   2          2.71         -1.65         2.56 o
   8  -7   2          1.67          0.01         3.21 o
   9  -7   2          0.46         -2.29         2.29 o
  -9  -6   2         12.21         14.82         5.26 o
  -8  -6   2         18.80         20.86         3.30 o
  -7  -6   2          5.40          3.54         2.22 o
  -6  -6   2         39.05         35.45         3.38 o
  -5  -6   2         71.77         70.59         4.14 o
  -4  -6   2        129.47        112.83        10.20 o
  -3  -6   2       1082.45       1086.05        16.81 o
  -2  -6   2        967.78       1005.80        12.62 o
  -1  -6   2       1130.14       1149.41         9.59 o
   0  -6   2        317.51        330.02         3.48 o
   1  -6   2        196.90        196.69         2.93 o
   2  -6   2         43.65         42.63         1.98 o
   3  -6   2        179.99        191.80         5.79 o
   5  -6   2          0.77         -2.05         2.74 o
   6  -6   2         46.61         44.05         5.74 o
   7  -6   2         71.72         66.69         5.36 o
   8  -6   2          1.54         -2.84         2.84 o
   9  -6   2          3.82          2.95         2.11 o
  -9  -5   2         14.17         15.51         5.37 o
  -8  -5   2         49.52         43.20         6.67 o
  -7  -5   2         70.30         82.24         5.09 o
  -6  -5   2         56.83         56.04         5.69 o
  -5  -5   2         89.51         98.56         4.67 o
  -4  -5   2        298.12        314.19         7.89 o
  -3  -5   2         96.34         92.87         3.72 o
  -2  -5   2        564.90        578.37         9.58 o
  -1  -5   2        896.68        871.77         8.19 o
   0  -5   2        892.30        883.76         8.54 o
   1  -5   2       5753.39       5843.23        41.80 o
   2  -5   2        151.49        160.17         4.43 o
   3  -5   2       2260.63       2356.15        30.42 o
   4  -5   2         11.91         11.57         2.87 o
   5  -5   2        318.87        326.45        13.77 o
   6  -5   2         27.24         23.76         4.41 o
   7  -5   2          7.62          3.62         3.14 o
   8  -5   2          5.32          2.84         5.77 o
   9  -5   2          0.82         -2.97         2.97 o
  -9  -4   2         23.14         24.24         6.24 o
  -8  -4   2         84.64         98.75         9.89 o
  -7  -4   2         43.61         43.84         4.30 o
  -6  -4   2        265.17        296.59         8.82 o
  -5  -4   2         32.66         28.39         2.48 o
  -4  -4   2        207.78        218.05        12.68 o
  -3  -4   2        212.46        196.12         7.05 o
  -2  -4   2        249.02        253.47         4.85 o
  -1  -4   2       1104.48       1091.75         8.22 o
   0  -4   2        790.18        744.78         5.98 o
   1  -4   2       2017.01       2017.84        28.69 o
   2  -4   2        832.96        790.57        13.54 o
   3  -4   2        145.85        155.69         5.43 o
   4  -4   2         27.75         28.62         3.80 o
   5  -4   2        204.13        220.53        11.13 o
   6  -4   2         77.68         81.23         7.49 o
   7  -4   2         19.45         17.32         4.60 o
   8  -4   2          3.58         -2.63         2.63 o
   9  -4   2          3.59          6.52         2.91 o
  -9  -3   2          0.82          5.56         4.47 o
  -8  -3   2         80.49         75.29         8.56 o
  -7  -3   2         16.14         15.19         2.27 o
  -6  -3   2        387.72        367.85        13.62 o
  -5  -3   2         58.78         53.10         2.88 o
  -4  -3   2        373.11        373.76        15.38 o
  -3  -3   2        159.89        170.76         3.86 o
  -2  -3   2       1927.12       1835.86        24.82 o
  -1  -3   2         60.74         60.22         1.24 o
   0  -3   2       1816.83       1734.15        21.07 o
   1  -3   2        360.41        334.49        10.16 o
   2  -3   2        805.53        785.38        12.13 o
   3  -3   2        278.24        277.27         9.87 o
   4  -3   2        146.84        148.85         8.05 o
   5  -3   2         96.17         93.48         7.21 o
   6  -3   2         34.98         39.33         5.22 o
   7  -3   2         13.78          7.55         3.45 o
   8  -3   2          2.75         -1.11         3.06 o
   9  -3   2          2.81          2.14         2.67 o
  -9  -2   2          7.56          8.30         4.79 o
  -8  -2   2         64.45         57.95         8.36 o
  -7  -2   2         73.51         68.12         6.04 o
  -6  -2   2         51.63         37.27         4.33 o
  -5  -2   2        279.46        274.65        10.49 o
  -4  -2   2          8.25         12.55         2.06 o
  -3  -2   2        180.49        176.25         3.79 o
  -2  -2   2       1374.80       1355.46        14.34 o
  -1  -2   2       1756.73       1697.96        15.93 o
   0  -2   2       8467.42       7985.51       121.20 o
   1  -2   2        181.01        179.12         6.37 o
   2  -2   2        582.41        545.63         9.32 o
   3  -2   2          6.67          7.64         2.07 o
   4  -2   2          8.42          7.12         1.35 o
   5  -2   2         40.54         41.44         4.73 o
   6  -2   2        111.58        105.11         8.40 o
   7  -2   2         26.27         28.12         5.32 o
   8  -2   2          2.04          0.69         3.69 o
   9  -2   2          2.71         -1.18         3.05 o
  -9  -1   2         63.00         65.44         8.56 o
  -8  -1   2        333.84        315.69        12.29 o
  -7  -1   2        101.33         99.19         7.24 o
  -6  -1   2        723.06        719.73        15.08 o
  -5  -1   2          5.56          7.91         1.96 o
  -4  -1   2        763.20        802.97        14.00 o
  -3  -1   2        441.62        449.20        18.31 o
  -2  -1   2        148.88        140.97         2.61 o
  -1  -1   2       3944.52       3760.81        25.68 o
   0  -1   2       1875.72       1837.25        38.32 o
   1  -1   2       4799.73       4499.57        49.88 o
   2  -1   2        270.70        258.14         5.80 o
   3  -1   2         51.06         51.76         3.74 o
   4  -1   2        338.77        343.78         6.67 o
   5  -1   2          5.46          2.61         1.17 o
   6  -1   2         18.42         17.11         1.80 o
   7  -1   2          1.00         -0.49         3.07 o
   8  -1   2          2.38          2.24         3.21 o
   9  -1   2          4.95          0.83         2.79 o
  -9   0   2          0.09          0.97         4.50 o
  -8   0   2         17.60         20.07         7.75 o
  -7   0   2          7.86          8.26         2.64 o
  -6   0   2          0.37          2.10         2.00 o
  -5   0   2        122.18        119.61         5.18 o
  -4   0   2          2.45          6.10         6.11 o
  -3   0   2       1015.48        973.74        24.53 o
  -2   0   2        711.04        696.06        25.79 o
  -1   0   2       5262.64       4975.35        43.65 o
   0   0   2       1387.46       1413.07        16.59 o
   1   0   2        476.53        486.15        11.01 o
   2   0   2          8.15          8.35         1.24 o
   3   0   2         16.42         15.15         1.17 o
   4   0   2        969.41       1054.82        20.02 o
   5   0   2          2.06          1.46         1.88 o
   6   0   2          1.73          1.61         1.73 o
   7   0   2         46.07         43.99         6.34 o
   8   0   2          4.49          3.13         3.90 o
   9   0   2          0.00         -2.21         2.83 o
  -9   1   2         62.97         63.48         8.66 o
  -8   1   2        333.50        322.81        11.05 o
  -7   1   2        101.33         90.28         5.49 o
  -6   1   2        723.24        708.79        14.98 o
  -5   1   2          5.62          3.28         1.54 o
  -4   1   2        763.97        780.58        13.73 o
  -3   1   2        441.40        452.70        12.71 o
  -2   1   2        149.12        137.26         5.38 o
  -1   1   2       3944.86       3769.49        28.60 o
   0   1   2       1878.37       1849.63        17.65 o
   1   1   2       4799.60       4669.44        49.88 o
   2   1   2        269.91        266.29         8.89 o
   3   1   2         50.99         45.82         4.04 o
   4   1   2        338.08        334.69         7.23 o
   5   1   2          5.48          5.17         1.49 o
   6   1   2         18.56         17.91         2.21 o
   7   1   2          0.98         -0.04         3.23 o
   8   1   2          2.38          0.97         3.40 o
   9   1   2          4.94          1.79         3.38 o
  -9   2   2          7.58         11.47         4.50 o
  -8   2   2         64.57         60.33         5.02 o
  -7   2   2         73.57         74.33         4.96 o
  -6   2   2         51.49         47.96         3.83 o
  -5   2   2        279.09        276.24         8.03 o
  -4   2   2          8.36          8.60         2.28 o
  -3   2   2        180.06        180.55         7.32 o
  -2   2   2       1373.15       1349.72        23.64 o
  -1   2   2       1757.42       1711.44        20.49 o
   0   2   2       8462.73       8268.22       121.20 o
   1   2   2        180.87        186.77         3.92 o
   2   2   2        582.21        561.98        11.08 o
   3   2   2          6.58          5.94         2.20 o
   4   2   2          8.41          9.51         2.91 o
   5   2   2         40.72         42.60         2.85 o
   6   2   2        111.40        111.70         4.91 o
   7   2   2         26.17         17.00         4.25 o
   8   2   2          2.03          2.78         3.54 o
   9   2   2          2.73          2.67         4.04 o
  -9   3   2          0.81          4.24         4.09 o
  -8   3   2         80.48         71.90         5.39 o
  -7   3   2         16.14         12.65         5.63 o
  -6   3   2        387.08        366.81        10.30 o
  -5   3   2         58.57         45.71         3.28 o
  -4   3   2        372.83        366.66        10.37 o
  -3   3   2        159.70        161.97        11.10 o
  -2   3   2       1926.49       1804.56        28.24 o
  -1   3   2         60.81         59.93         1.82 o
   0   3   2       1815.63       1807.90        20.39 o
   1   3   2        359.86        341.67         4.32 o
   2   3   2        806.70        818.13        12.20 o
   3   3   2        278.92        291.24        10.65 o
   4   3   2        146.58        153.38         8.48 o
   5   3   2         96.40         91.31         4.25 o
   6   3   2         34.89         33.40         3.00 o
   7   3   2         13.84         10.44         3.90 o
   8   3   2          2.75          4.31         4.03 o
   9   3   2          2.79          1.36         2.73 o
  -9   4   2         23.14         19.41         5.36 o
  -8   4   2         84.67         90.59         6.03 o
  -7   4   2         43.63         47.07         4.16 o
  -6   4   2        265.27        275.51         8.96 o
  -5   4   2         32.65         26.62         2.70 o
  -4   4   2        207.86        207.97         6.34 o
  -3   4   2        212.15        194.47        11.80 o
  -2   4   2        247.93        250.38         6.53 o
  -1   4   2       1104.54       1145.94        12.62 o
   0   4   2        789.59        756.47        14.38 o
   1   4   2       2020.23       2064.67        19.20 o
   2   4   2        833.59        823.01        10.09 o
   3   4   2        144.89        154.87         5.30 o
   4   4   2         27.88         26.93         3.82 o
   5   4   2        203.73        207.85        11.21 o
   6   4   2         77.54         66.72         4.15 o
   7   4   2         19.63         17.57         4.91 o
   8   4   2          3.60          0.98         2.40 o
   9   4   2          3.58          6.52         3.26 o
  -9   5   2         14.14          0.16         3.24 o
  -8   5   2         49.47         41.42         4.27 o
  -7   5   2         70.09         66.86         4.78 o
  -6   5   2         57.14         56.96         4.20 o
  -5   5   2         89.22         91.86         4.70 o
  -4   5   2        297.32        299.27        10.24 o
  -3   5   2         96.54         92.29         3.16 o
  -2   5   2        566.13        576.37         7.33 o
  -1   5   2        897.19        909.41        11.30 o
   0   5   2        893.53        925.84        11.47 o
   1   5   2       5753.51       5825.93        44.43 o
   2   5   2        151.43        157.09         3.62 o
   3   5   2       2258.80       2378.71        45.94 o
   4   5   2         11.88          9.30         3.08 o
   5   5   2        318.24        317.46        14.07 o
   6   5   2         27.21         31.42         3.14 o
   7   5   2          7.59          6.74         2.12 o
   8   5   2          5.32         -1.79         5.18 o
   9   5   2          0.82         -3.34         3.34 o
  -9   6   2         12.24         15.08         4.78 o
  -8   6   2         18.82         17.12         3.07 o
  -7   6   2          5.39          4.46         2.16 o
  -6   6   2         39.02         40.98         3.71 o
  -5   6   2         71.66         68.01         4.08 o
  -4   6   2        129.87        125.02         4.90 o
  -3   6   2       1082.86       1083.70        28.48 o
  -2   6   2        966.38       1007.90        16.82 o
  -1   6   2       1130.36       1193.40        21.09 o
   0   6   2        317.25        339.91         8.05 o
   1   6   2        196.30        192.62         3.25 o
   2   6   2         43.35         43.32         2.51 o
   3   6   2        180.28        195.17         4.53 o
   4   6   2         82.40         80.02         2.88 o
   5   6   2          0.80          0.93         2.53 o
   6   6   2         46.63         43.22         4.36 o
   7   6   2         71.68         76.52         4.23 o
   8   6   2          1.54         -1.30         2.62 o
   9   6   2          3.84         -0.43         2.60 o
  -9   7   2         13.76          8.63         4.12 o
  -8   7   2         11.16         11.52         2.69 o
  -7   7   2         45.76         49.46         4.25 o
  -6   7   2        249.22        257.29         9.90 o
  -5   7   2         42.96         36.28         3.06 o
  -4   7   2         51.05         48.36         4.39 o
  -3   7   2          1.12          1.31         1.22 o
  -2   7   2        863.44        961.55        33.03 o
  -1   7   2       1269.70       1358.06        23.16 o
   0   7   2        561.17        603.63         8.18 o
   1   7   2        535.86        573.58         9.53 o
   2   7   2        529.23        593.73        15.17 o
   3   7   2       1221.28       1270.64        25.82 o
   4   7   2        234.41        226.60         5.74 o
   5   7   2        122.72        113.89         8.49 o
   6   7   2          1.28         -3.29         3.29 o
   7   7   2          2.71          5.20         1.77 o
   8   7   2          1.67         -1.52         2.59 o
   9   7   2          0.46         -3.08         3.08 o
  -9   8   2          5.63          8.21         4.43 o
  -8   8   2         18.82         28.90         5.88 o
  -7   8   2          9.68          5.84         2.15 o
  -6   8   2          3.08          5.55         2.12 o
  -5   8   2         70.54         67.33         5.04 o
  -4   8   2         53.25         52.44         4.69 o
  -3   8   2        117.40        126.29         4.52 o
  -2   8   2         24.80         25.64         3.19 o
  -1   8   2         99.93        102.45         3.91 o
   0   8   2       2540.12       2739.69        39.51 o
   1   8   2        632.03        657.41        20.79 o
   2   8   2        985.40       1070.32        16.04 o
   3   8   2         53.35         49.49         3.15 o
   4   8   2          2.85          3.91         1.20 o
   5   8   2         53.76         45.47         5.47 o
   6   8   2         22.53         19.47         4.38 o
   7   8   2          3.17          4.42         2.85 o
   8   8   2          2.18          5.25         4.29 o
   9   8   2          6.49          2.41         3.85 o
  -9   9   2          7.43          2.22         2.56 o
  -8   9   2         13.03         10.80         2.85 o
  -7   9   2         41.15         42.29         4.21 o
  -6   9   2        105.78         99.79         5.59 o
  -5   9   2        310.14        308.57         9.27 o
  -4   9   2        461.34        464.20        10.62 o
  -3   9   2         55.90         62.85         3.33 o
  -1   9   2        439.03        462.05        11.04 o
   0   9   2        889.54        909.27        15.61 o
   1   9   2        337.13        329.67         7.94 o
   2   9   2        640.88        676.67        11.68 o
   3   9   2        151.89        151.61         5.45 o
   4   9   2        157.31        158.10         8.38 o
   5   9   2         15.99         21.64         3.93 o
   6   9   2          6.95          8.43         3.20 o
   7   9   2          2.27          0.92         1.87 o
   8   9   2          9.14         12.52         4.38 o
   9   9   2          4.45          2.53         3.83 o
  -9  10   2          7.78          6.70         2.84 o
  -8  10   2          2.98          4.71         2.55 o
  -7  10   2         15.07         12.03         3.53 o
  -6  10   2          1.22          3.79         1.91 o
  -5  10   2         10.28          6.02         2.62 o
  -4  10   2        146.22        150.67         5.84 o
  -3  10   2         59.00         61.47         5.47 o
  -1  10   2         85.29         82.66         2.49 o
   0  10   2        230.36        214.26         5.37 o
   1  10   2        223.05        229.23         6.12 o
   2  10   2        714.36        746.95        12.57 o
   3  10   2         97.44         94.97         4.35 o
   4  10   2        106.00        110.77         6.94 o
   5  10   2         38.77         48.49         5.36 o
   6  10   2         10.89         14.35         3.87 o
   7  10   2         31.42         26.34         4.80 o
   8  10   2          5.99          3.33         3.31 o
   9  10   2          0.95         -1.55         3.56 o
  -9  11   2         24.16         22.57         6.31 o
  -8  11   2         42.04         51.68         5.04 o
  -7  11   2         80.53         85.75         5.83 o
  -6  11   2         60.62         67.11         4.91 o
  -5  11   2          7.49          5.91         2.34 o
  -4  11   2        153.92        153.78         9.05 o
  -3  11   2        375.21        364.87        13.73 o
  -2  11   2         80.92         79.48         4.01 o
  -1  11   2        325.56        337.00        14.95 o
   1  11   2        636.88        654.99        12.64 o
   2  11   2         48.54         53.70         2.85 o
   3  11   2         45.52         44.42         3.07 o
   4  11   2          5.90          4.86         1.81 o
   5  11   2         27.51         23.60         4.08 o
   6  11   2          1.77         -0.53         2.51 o
   7  11   2          5.17          3.70         2.81 o
   8  11   2          0.94          6.64         4.24 o
   9  11   2          1.21         -1.72         4.02 o
  -9  12   2         34.06         29.62         6.13 o
  -8  12   2         14.98         10.44         4.48 o
  -7  12   2         26.20         18.77         4.69 o
  -6  12   2         75.34         76.20         7.85 o
  -4  12   2        112.41        109.04         7.92 o
  -3  12   2         55.76         58.57         5.72 o
  -2  12   2        216.15        211.14         6.69 o
  -1  12   2         24.01         19.23         1.38 o
   1  12   2         11.09          9.45         1.03 o
   2  12   2         50.54         47.81         2.64 o
   3  12   2        131.57        142.61         7.35 o
   4  12   2          3.02          3.77         1.70 o
   5  12   2         18.51         18.92         3.65 o
   6  12   2          1.20          4.36         3.05 o
   7  12   2          7.48          6.49         3.70 o
   8  12   2          4.56         -1.19         3.48 o
  -8  13   2          5.55         12.64         4.86 o
  -7  13   2          6.50         11.06         4.65 o
  -6  13   2         28.34         25.82         5.28 o
  -4  13   2        350.33        364.20        15.16 o
  -3  13   2        123.55        139.35         8.92 o
   2  13   2         14.56         14.41         1.49 o
   3  13   2         18.07         13.25         1.96 o
   4  13   2         12.90         12.35         2.14 o
   5  13   2         17.57         15.33         3.12 o
   6  13   2         19.73         18.37         3.78 o
   7  13   2         18.94         15.67         4.02 o
   8  13   2          6.82          5.42         3.61 o
  -8  14   2         30.94         34.89         6.54 o
  -7  14   2         96.80        105.57         9.86 o
  -4  14   2        114.12        123.74         9.18 o
  -3  14   2         94.50         96.92         7.93 o
   2  14   2         30.02         26.57         2.33 o
   3  14   2          8.24         10.35         1.70 o
   4  14   2         29.26         28.38         2.90 o
   5  14   2          9.06          9.04         2.92 o
  -7  15   2          6.21          6.89         4.59 o
  -5  15   2         24.52         28.70         5.41 o
  -4  15   2         32.70         34.06         5.32 o
  -3  15   2         46.85         46.51         5.88 o
   2  15   2         71.59         73.23         7.00 o
   3  15   2        117.87        123.49         9.31 o
   4  15   2         12.72         10.82         3.81 o
  -7  16   2         45.93         48.47         7.32 o
  -5  16   2        111.89         97.69         8.99 o
  -3  16   2        165.01        160.15        10.66 o
   2  16   2        225.30        216.65        12.15 o
   3  16   2         73.49         76.88         7.83 o
   4  16   2         33.93         42.35         6.19 o
  -7  17   2         21.52         33.39         6.64 o
  -5  17   2         27.58         29.02         5.65 o
  -4  17   2          9.48         14.69         4.31 o
  -3  17   2         14.26          8.34         3.26 o
   2  17   2          0.22         -2.45         3.69 o
   3  17   2         20.31         27.49         5.40 o
   4  17   2          1.09          5.55         3.85 o
  -5  18   2         13.19         13.72         4.91 o
  -4  18   2          9.82          2.18         3.33 o
  -3  18   2         11.12          4.43         3.32 o
   2  18   2          1.24         -3.25         3.25 o
   3  18   2         33.58         29.97         5.57 o
   4  18   2         35.53         40.10         6.44 o
   5  18   2          8.72          9.52         4.49 o
  -5  19   2          2.63          5.87         4.10 o
  -4  19   2          5.81          6.40         3.57 o
  -3  19   2          5.22          5.60         3.29 o
   2  19   2         76.85         78.72         8.38 o
   3  19   2          3.47         -3.15         3.15 o
   4  19   2         12.80         18.35         4.94 o
   5  19   2         16.76         20.84         5.32 o
  -5  20   2          4.16          4.25         4.31 o
  -4  20   2         14.75         21.30         5.24 o
  -3  20   2          0.14          0.39         3.23 o
   2  20   2         19.74         22.02         5.33 o
   3  20   2         19.65         15.98         4.72 o
   4  20   2         19.51         19.03         5.34 o
   5  20   2          1.47          8.49         4.13 o
  -5  21   2          6.76          9.37         4.48 o
  -4  21   2         20.47         25.87         5.73 o
  -3  21   2         14.22          6.22         3.54 o
   2  21   2         40.15         39.93         6.88 o
   3  21   2          2.31          4.52         3.65 o
   4  21   2          8.04          9.81         4.66 o
  -4  22   2          6.25          6.84         4.55 o
  -3  22   2          4.78          4.45         4.21 o
   2  22   2         32.18         34.07         6.41 o
   3  22   2         41.66         33.57         6.95 o
  -3  23   2          0.84         -4.12         4.12 o
  -2  23   2          3.50          4.29         3.68 o
   2  23   2          4.06         10.93         4.36 o
  -2 -24   3         22.94         18.42         5.21 o
  -1 -24   3         11.81          8.04         4.65 o
   0 -24   3          0.45         -2.75         3.93 o
  -4 -23   3          5.36         10.02         4.67 o
  -3 -23   3          6.01          3.43         4.38 o
  -2 -23   3          5.92          7.46         3.13 o
  -1 -23   3          0.49          0.15         2.46 o
   0 -23   3         10.67          8.15         3.03 o
   1 -23   3          3.07          4.76         3.00 o
   2 -23   3         18.36         32.58         6.75 o
  -4 -22   3         28.05         20.59         5.58 o
  -3 -22   3         27.66         37.77         3.67 o
  -2 -22   3         13.65         21.51         3.63 o
  -1 -22   3         14.57         16.41         3.48 o
   0 -22   3         13.70         21.51         4.12 o
   1 -22   3         28.99         36.48         4.50 o
   2 -22   3          5.94         14.33         4.97 o
   3 -22   3         11.92         21.95         5.74 o
  -5 -21   3          6.32          6.26         2.95 o
  -4 -21   3         25.13         27.51         9.20 o
  -3 -21   3         36.89         46.32         3.96 o
  -2 -21   3         39.92         45.21         4.81 o
  -1 -21   3         25.98         30.96         4.15 o
   0 -21   3         44.95         48.91         4.98 o
   1 -21   3         12.86         15.87         3.49 o
   2 -21   3         26.63         23.43         5.52 o
   3 -21   3          0.12          1.30         2.77 o
   4 -21   3          0.70          6.76         2.99 o
  -5 -20   3         12.47         12.19         3.66 o
  -4 -20   3         52.55         61.36         4.43 o
  -3 -20   3         40.51         44.13         3.19 o
  -2 -20   3         57.82         68.11         4.61 o
  -1 -20   3          2.12          4.12         1.90 o
   0 -20   3         25.85         28.44         3.04 o
   1 -20   3          1.92          2.53         2.49 o
   2 -20   3         40.87         41.89         6.46 o
   3 -20   3          9.41         15.94         3.31 o
   4 -20   3          4.14          7.34         3.88 o
  -6 -19   3         13.57         15.78         2.89 o
  -5 -19   3          2.43          4.00         2.18 o
  -4 -19   3         34.62         34.73         3.37 o
  -3 -19   3          3.31          4.78         1.63 o
  -2 -19   3         40.55         41.02         2.87 o
  -1 -19   3          3.50          2.62         1.75 o
   0 -19   3         42.29         41.81         3.33 o
   1 -19   3         15.27         19.91         2.61 o
   2 -19   3        106.54        121.51         7.28 o
   3 -19   3         12.20         14.17         3.23 o
   4 -19   3         22.59         18.47         5.24 o
   5 -19   3         14.67         15.50         3.45 o
  -7 -18   3          7.23          9.25         3.06 o
  -6 -18   3         11.87          6.67         2.23 o
  -5 -18   3          6.76          5.08         1.96 o
  -4 -18   3         14.50         16.46         2.50 o
  -3 -18   3         41.87         43.32         4.17 o
  -2 -18   3         19.22         14.99         1.99 o
  -1 -18   3         13.47         12.89         2.09 o
   0 -18   3         15.52         10.53         1.96 o
   1 -18   3          9.06          8.33         1.98 o
   2 -18   3          9.86          8.45         2.27 o
   3 -18   3         25.63         33.46        10.35 o
   4 -18   3          7.84          7.83         3.36 o
   5 -18   3          1.59          3.50         2.80 o
   6 -18   3          2.18          1.79         2.86 o
  -7 -17   3          7.40          7.28         5.00 o
  -6 -17   3         37.26         31.78         3.45 o
  -5 -17   3          6.99          3.18         1.87 o
  -4 -17   3         32.34         31.16         3.09 o
  -3 -17   3          8.16          9.09         1.69 o
  -2 -17   3          0.31          1.51         1.64 o
  -1 -17   3         68.11         56.85         4.28 o
   0 -17   3        112.24        112.88         7.10 o
   1 -17   3         14.78         11.62         2.79 o
   2 -17   3         36.45         30.85         3.10 o
   3 -17   3         34.61         34.02         4.20 o
   4 -17   3         22.30         32.43         4.47 o
   5 -17   3         12.69         14.83         3.57 o
   6 -17   3          0.27          2.64         2.68 o
  -7 -16   3         36.62         35.18         4.48 o
  -6 -16   3          3.02         -2.71         2.71 o
  -5 -16   3          4.72          2.58         1.82 o
  -4 -16   3         16.14         13.86         2.27 o
  -3 -16   3          9.75          9.98         1.65 o
  -2 -16   3          0.30          0.22         1.40 o
  -1 -16   3         89.07         94.20         3.73 o
   0 -16   3         60.42         55.83         4.32 o
   1 -16   3         19.61         21.21         3.15 o
   2 -16   3         76.31         80.73         4.48 o
   3 -16   3          3.07          2.21         1.57 o
   4 -16   3         31.97         32.17         4.09 o
   5 -16   3         19.47         20.97         3.56 o
   6 -16   3          2.12          4.39         2.84 o
   7 -16   3         16.96         11.58         5.30 o
  -7 -15   3         28.06         30.44         4.32 o
  -6 -15   3         18.54         21.07         3.40 o
  -5 -15   3         79.59         90.03         5.96 o
  -4 -15   3         14.51         14.84         2.22 o
  -3 -15   3         15.43         14.62         1.83 o
  -2 -15   3         18.46         12.60         1.67 o
  -1 -15   3         93.63        101.19         3.74 o
   0 -15   3         33.88         28.25         2.97 o
   1 -15   3         87.87         93.21         4.46 o
   2 -15   3          5.26          7.85         1.86 o
   3 -15   3         11.19         15.08         2.09 o
   4 -15   3         23.98         25.06         3.74 o
   5 -15   3         75.13         66.72         5.60 o
   6 -15   3          2.67          2.22         3.42 o
   7 -15   3          6.00          2.36         8.82 o
  -8 -14   3          5.60         11.97         4.87 o
  -7 -14   3          0.30         -1.28         2.43 o
  -6 -14   3          3.28          4.19         3.83 o
  -5 -14   3         30.76         26.32         3.43 o
  -4 -14   3         37.75         37.99         3.76 o
  -3 -14   3         46.13         46.69         2.66 o
  -2 -14   3        239.68        240.07         5.70 o
  -1 -14   3        104.59        101.36         3.62 o
   0 -14   3        161.53        164.03         5.36 o
   1 -14   3        300.27        286.88         7.61 o
   2 -14   3         25.15         23.15         1.88 o
   3 -14   3         50.62         47.38         2.15 o
   4 -14   3          4.13          2.86         1.10 o
   5 -14   3          6.30          5.99         1.60 o
   6 -14   3          7.22          8.10         2.13 o
   7 -14   3         24.17         17.39         4.16 o
  -8 -13   3         32.73         48.01         8.03 o
  -7 -13   3         21.91         23.91         6.47 o
  -6 -13   3          6.28          9.13         2.60 o
  -5 -13   3          4.64          7.39         2.18 o
  -4 -13   3         86.05         86.30         5.26 o
  -3 -13   3         83.46         86.30         3.52 o
  -2 -13   3        154.23        153.59         4.36 o
  -1 -13   3         60.32         59.86         2.72 o
   0 -13   3         79.04         70.81         3.47 o
   1 -13   3         31.53         27.58         2.25 o
   2 -13   3        111.76        107.58         2.87 o
   3 -13   3         83.54         81.22         2.72 o
   4 -13   3         11.53         10.11         1.34 o
   5 -13   3         31.00         29.72         2.41 o
   6 -13   3         27.65         30.19         2.65 o
   7 -13   3         30.57         30.98         3.30 o
   8 -13   3          6.71          5.21         3.07 o
  -8 -12   3          7.03         10.30         4.32 o
  -7 -12   3          9.58          7.08         2.58 o
  -6 -12   3         49.28         49.91         4.54 o
  -5 -12   3         10.80          9.33         2.39 o
  -4 -12   3         25.19         25.99         4.32 o
  -3 -12   3          7.04          7.81         2.01 o
  -2 -12   3          7.75          6.27         1.25 o
  -1 -12   3          2.68          3.29         0.71 o
   0 -12   3         29.30         28.76         1.63 o
   1 -12   3         15.67         13.86         0.91 o
   2 -12   3         16.11         15.25         1.20 o
   3 -12   3         25.50         21.20         1.57 o
   4 -12   3         29.91         34.28         2.34 o
   5 -12   3         26.35         26.28         2.32 o
   6 -12   3          1.82          0.90         1.69 o
   7 -12   3         13.88         18.27         2.74 o
   8 -12   3          1.43          0.66         2.08 o
  -8 -11   3          5.86         12.92         5.19 o
  -7 -11   3         19.28         20.89         3.39 o
  -6 -11   3         25.73         25.06         4.07 o
  -5 -11   3          2.84          2.69         1.91 o
  -4 -11   3         28.41         36.78         4.35 o
  -3 -11   3         78.17         76.78         3.39 o
  -2 -11   3        201.09        208.39         3.76 o
  -1 -11   3         27.76         25.94         1.35 o
   0 -11   3         12.85         10.75         1.20 o
   1 -11   3         27.46         24.38         1.12 o
   2 -11   3        102.02        109.54         2.77 o
   3 -11   3         85.92         89.67         3.15 o
   4 -11   3        222.45        232.97         5.65 o
   5 -11   3        133.29        138.13         5.37 o
   6 -11   3          5.84          9.50         2.12 o
   7 -11   3         10.83          9.91         2.29 o
   8 -11   3          0.41          1.13         2.30 o
  -8 -10   3         16.35         20.40         5.74 o
  -7 -10   3          8.26         17.06         3.21 o
  -6 -10   3         18.86         14.24         2.69 o
  -5 -10   3         17.96         18.28         2.83 o
  -4 -10   3        127.94        123.92         5.72 o
  -3 -10   3        135.51        149.17         9.24 o
  -2 -10   3        207.31        204.47         3.97 o
  -1 -10   3         10.00         10.76         0.99 o
   0 -10   3        171.80        179.96         3.31 o
   1 -10   3        109.55        103.95         3.80 o
   2 -10   3         43.13         44.65         1.78 o
   3 -10   3        159.86        155.26         4.09 o
   4 -10   3         86.56         93.62         3.98 o
   5 -10   3        186.01        191.02         6.23 o
   6 -10   3          5.12          7.27         2.01 o
   7 -10   3         45.55         46.97         3.90 o
   8 -10   3          5.47          7.45         2.35 o
   9 -10   3          1.05          1.59         4.21 o
  -8  -9   3         30.46         52.09         7.72 o
  -7  -9   3         72.29         85.54         5.58 o
  -6  -9   3         60.88         54.74         4.41 o
  -5  -9   3        357.34        368.64        10.34 o
  -4  -9   3         31.37         29.28         3.07 o
  -3  -9   3        307.46        333.59         8.65 o
  -2  -9   3        125.23        145.11         3.84 o
  -1  -9   3        244.40        256.20         4.49 o
   0  -9   3        865.33        964.47        12.11 o
   1  -9   3        306.16        312.03         4.83 o
   2  -9   3         30.44         36.76         1.80 o
   3  -9   3         26.07         26.99         1.80 o
   4  -9   3         95.58         95.92         3.99 o
   5  -9   3         12.89         14.94         2.31 o
   6  -9   3         15.55         14.20         3.84 o
   7  -9   3         31.68         33.13         3.36 o
   8  -9   3         14.37         22.70         3.08 o
   9  -9   3          2.80         -0.50         2.29 o
  -9  -8   3         13.52         18.62         5.74 o
  -8  -8   3         37.09         46.74         7.34 o
  -7  -8   3          5.50         14.58         2.77 o
  -6  -8   3          9.22         11.40         2.60 o
  -5  -8   3        106.79        128.66         6.73 o
  -4  -8   3          8.18          9.62         2.04 o
  -3  -8   3        217.17        229.60         7.01 o
  -2  -8   3         35.00         41.83         1.70 o
  -1  -8   3        925.08        947.45         9.20 o
   0  -8   3         32.95         29.39         1.15 o
   1  -8   3        148.46        133.51         3.13 o
   2  -8   3         88.46         83.64         2.57 o
   3  -8   3         19.15         16.10         1.63 o
   4  -8   3         75.87         84.83         3.68 o
   5  -8   3        121.47        116.87         8.43 o
   6  -8   3         18.72         15.35         4.05 o
   7  -8   3         14.52         15.15         2.54 o
   8  -8   3          3.15          1.98         2.41 o
   9  -8   3          5.61          4.71         3.41 o
  -9  -7   3          7.91          8.76         4.72 o
  -8  -7   3          9.17          8.84         4.57 o
  -7  -7   3         71.53         67.01         7.33 o
  -6  -7   3         60.12         61.50         4.31 o
  -5  -7   3        205.80        213.71         7.28 o
  -4  -7   3        171.80        181.23         6.29 o
  -3  -7   3        322.50        322.49         8.13 o
  -2  -7   3       1467.47       1580.23        18.81 o
  -1  -7   3        605.55        620.77         6.80 o
   0  -7   3        114.65        133.09         2.62 o
   1  -7   3        220.73        236.64         8.04 o
   2  -7   3         50.82         53.34         2.03 o
   3  -7   3         77.26         75.61         3.70 o
   4  -7   3        206.75        215.68         6.95 o
   5  -7   3         60.40         65.14         4.49 o
   6  -7   3         18.87         17.55         2.90 o
   7  -7   3         17.51         13.69         2.99 o
   8  -7   3          5.20          2.35         7.14 o
   9  -7   3          4.93          3.24         2.33 o
  -9  -6   3         16.69         26.99         6.14 o
  -8  -6   3         32.95         34.14         6.49 o
  -7  -6   3          0.60          3.48         2.22 o
  -6  -6   3         58.36         57.26         4.01 o
  -5  -6   3         56.92         55.50         3.83 o
  -4  -6   3        650.60        695.63        13.24 o
  -3  -6   3        533.47        550.62        10.75 o
  -2  -6   3        956.04       1001.80        10.11 o
  -1  -6   3        199.42        218.88         3.39 o
   0  -6   3         79.09         87.35         1.75 o
   1  -6   3       1788.58       1955.22        33.42 o
   2  -6   3          0.20          0.39         0.83 o
   3  -6   3         39.50         37.15         2.66 o
   4  -6   3         51.90         54.83         3.59 o
   5  -6   3        147.34        146.27         6.51 o
   6  -6   3         17.04         12.60         5.33 o
   7  -6   3         14.54          8.95         2.63 o
   8  -6   3          5.26          2.12         2.65 o
   9  -6   3          0.39          2.26         2.79 o
  -9  -5   3          5.51         12.77         5.49 o
  -8  -5   3         14.07         11.96         4.46 o
  -7  -5   3         27.93         20.46         3.68 o
  -6  -5   3         28.16         26.67         2.88 o
  -5  -5   3         91.01         96.10         5.41 o
  -4  -5   3        141.14        153.89         5.34 o
  -3  -5   3        187.25        199.87         5.72 o
  -2  -5   3        224.89        204.04         3.32 o
  -1  -5   3        121.17        115.42         1.88 o
   0  -5   3        449.57        427.59         5.34 o
   1  -5   3        304.06        315.25        10.48 o
   2  -5   3         29.75         30.14         2.02 o
   3  -5   3        146.34        149.80         7.48 o
   4  -5   3         29.45         29.43         2.70 o
   5  -5   3         12.72          6.50         2.39 o
   6  -5   3         68.77         68.77         4.92 o
   7  -5   3         21.47         19.89         3.28 o
   8  -5   3          9.73          3.66         2.60 o
   9  -5   3         19.47         19.50         4.13 o
  -9  -4   3         29.87         28.82         6.46 o
  -8  -4   3          8.75          4.37         3.59 o
  -7  -4   3         53.90         61.52         4.32 o
  -6  -4   3         81.07         83.44         6.34 o
  -5  -4   3        189.02        185.00         8.97 o
  -4  -4   3         25.51         21.51         1.28 o
  -3  -4   3        216.79        221.35         7.69 o
  -2  -4   3        663.51        671.72         7.03 o
  -1  -4   3       1892.81       1895.00        13.85 o
   0  -4   3        373.11        379.08         6.74 o
   1  -4   3        313.60        295.64         9.70 o
   2  -4   3        622.72        607.84         9.70 o
   3  -4   3          3.45         -0.09         1.44 o
   4  -4   3         14.05         14.66         2.15 o
   5  -4   3         91.39         82.09         4.89 o
   6  -4   3         25.93         24.69         3.39 o
   7  -4   3          5.43          1.32         2.40 o
   8  -4   3         13.19         12.41         3.06 o
   9  -4   3          7.03         11.63         3.38 o
  -9  -3   3          6.82          6.69         4.27 o
  -8  -3   3         63.03         57.83         7.93 o
  -7  -3   3         15.20         13.87         1.95 o
  -6  -3   3         26.20         20.43         2.95 o
  -5  -3   3         82.27         77.99         3.24 o
  -4  -3   3        116.29        119.73         4.43 o
  -3  -3   3       1132.49       1151.92        14.96 o
  -2  -3   3        253.03        249.45         4.33 o
  -1  -3   3       1783.65       1804.23        13.70 o
   0  -3   3       1194.93       1139.27        22.06 o
   1  -3   3        784.20        839.45        16.34 o
   2  -3   3        162.13        176.78         4.94 o
   3  -3   3        107.82        108.01         4.44 o
   4  -3   3         54.49         58.04         3.67 o
   5  -3   3         32.98         34.45         3.37 o
   6  -3   3         19.79         15.89         4.48 o
   7  -3   3         21.72         23.61         3.69 o
   8  -3   3          3.43          2.06         2.39 o
   9  -3   3          4.71          2.98         5.86 o
  -9  -2   3          3.74          4.78         4.06 o
  -8  -2   3         20.96         12.88         4.62 o
  -7  -2   3         20.02         18.70         2.04 o
  -6  -2   3        155.52        161.26         6.47 o
  -5  -2   3         23.11         21.70         2.04 o
  -4  -2   3         58.58         49.58         2.26 o
  -3  -2   3        129.81        125.48         2.89 o
  -2  -2   3        243.04        243.26         3.48 o
  -1  -2   3        675.21        654.32        13.12 o
   0  -2   3       2665.53       2726.07       119.26 o
   1  -2   3        944.53        954.53        17.03 o
   2  -2   3        135.19        129.13         4.21 o
   3  -2   3        414.78        430.90        14.44 o
   4  -2   3          0.27         -2.01         2.01 o
   5  -2   3         34.62         30.78         3.24 o
   6  -2   3          7.01          5.64         2.24 o
   7  -2   3         13.96         10.25         2.56 o
   8  -2   3         62.94         63.94         5.86 o
   9  -2   3         12.87         10.99         3.47 o
  -9  -1   3          1.78         11.89         4.89 o
  -8  -1   3         14.74         10.50         4.64 o
  -7  -1   3          2.09          1.13         1.81 o
  -6  -1   3         74.78         85.68         3.52 o
  -5  -1   3        103.03         91.07         3.27 o
  -4  -1   3        149.23        149.73         3.79 o
  -3  -1   3        446.03        446.44         6.30 o
  -2  -1   3        509.11        486.00         9.46 o
  -1  -1   3       1999.65       2030.92        17.16 o
   0  -1   3        739.11        748.68        27.48 o
   1  -1   3        407.53        421.07         4.60 o
   2  -1   3        101.38         96.80         4.39 o
   3  -1   3        492.08        512.73        10.56 o
   4  -1   3         79.78         67.20         5.40 o
   5  -1   3         60.78         51.09         3.52 o
   6  -1   3          7.86          9.00         2.38 o
   7  -1   3         21.38         20.95         3.63 o
   8  -1   3          8.43         11.35         3.81 o
   9  -1   3          1.11         -2.91         2.91 o
  -9   0   3         30.19         26.07         6.11 o
  -8   0   3         37.80         36.59         3.97 o
  -7   0   3          0.17         -1.21         1.95 o
  -6   0   3        133.91        119.37         5.91 o
  -5   0   3          4.36          1.37         1.55 o
  -4   0   3        168.21        170.05         5.80 o
  -3   0   3        314.74        315.93        10.79 o
  -2   0   3        115.68        110.83         3.47 o
  -1   0   3         59.53         47.98         2.10 o
   0   0   3        373.60        369.56         8.41 o
   1   0   3       1254.97       1291.14        13.28 o
   2   0   3         15.04         11.70         1.55 o
   3   0   3        153.27        146.34         5.26 o
   4   0   3        200.79        197.01         4.18 o
   5   0   3          0.46         -0.56         0.77 o
   6   0   3         10.54         10.73         2.48 o
   7   0   3          3.79          2.03         2.30 o
   8   0   3         38.56         44.85         5.08 o
   9   0   3          0.16          1.01         2.68 o
  -9   1   3          1.77         -2.55         3.29 o
  -8   1   3         14.83         13.65         4.27 o
  -7   1   3          2.08          2.97         2.13 o
  -6   1   3         74.95         69.99         4.53 o
  -5   1   3        103.33         86.44         4.53 o
  -4   1   3        148.96        142.56         5.28 o
  -3   1   3        445.69        459.64        12.94 o
  -2   1   3        510.27        490.58         8.04 o
  -1   1   3       2000.25       2038.09        19.23 o
   0   1   3        739.97        730.32         7.13 o
   1   1   3        407.89        418.61         7.37 o
   2   1   3        101.18        102.03         5.56 o
   3   1   3        492.68        528.70        22.86 o
   4   1   3         79.85         77.65         4.33 o
   5   1   3         60.54         63.93         2.72 o
   6   1   3          7.91          7.55         3.66 o
   7   1   3         21.39         13.53         3.02 o
   8   1   3          8.35          6.09         4.25 o
   9   1   3          1.10          5.14         3.40 o
  -9   2   3          3.70          6.49         4.29 o
  -8   2   3         20.98         18.89         3.31 o
  -7   2   3         19.96         18.06         2.82 o
  -6   2   3        155.24        146.71         6.67 o
  -5   2   3         23.03         17.39         2.22 o
  -4   2   3         58.25         50.19         3.22 o
  -3   2   3        129.84        131.63         6.27 o
  -2   2   3        242.63        242.85         3.78 o
  -1   2   3        675.68        681.10        20.96 o
   0   2   3       2664.22       2712.76        17.73 o
   1   2   3        944.98        924.96         9.92 o
   2   2   3        134.87        143.35         6.47 o
   3   2   3        415.71        450.06        18.57 o
   4   2   3          0.26         -0.50         1.63 o
   5   2   3         34.65         30.59         2.12 o
   6   2   3          7.05          6.16         3.50 o
   7   2   3         14.04         11.98         2.89 o
   8   2   3         62.92         69.78         6.23 o
   9   2   3         12.89         12.37         3.60 o
  -9   3   3          6.82          5.75         3.97 o
  -8   3   3         63.06         60.09         4.97 o
  -7   3   3         15.14          6.53         3.50 o
  -6   3   3         26.11         18.27         2.74 o
  -5   3   3         82.35         77.43         4.32 o
  -4   3   3        117.08        105.55         7.28 o
  -3   3   3       1133.20       1142.83        22.68 o
  -2   3   3        252.70        257.16         3.78 o
  -1   3   3       1786.96       1855.98        25.30 o
   0   3   3       1194.00       1185.60        14.20 o
   1   3   3        784.39        828.25         7.89 o
   2   3   3        162.28        179.26         7.27 o
   3   3   3        107.63        108.83         4.67 o
   4   3   3         54.65         49.80         3.59 o
   5   3   3         33.01         37.21         5.20 o
   6   3   3         19.85         16.37         2.97 o
   7   3   3         21.57         19.68         3.33 o
   8   3   3          3.42          1.15         2.42 o
   9   3   3          4.72          6.03         3.12 o
  -9   4   3         29.84         30.36         4.25 o
  -8   4   3          8.72          9.30         2.67 o
  -7   4   3         53.90         58.24         4.65 o
  -6   4   3         81.04         79.08         4.86 o
  -5   4   3        189.16        191.52         6.84 o
  -4   4   3         25.53         20.46         3.32 o
  -3   4   3        217.06        229.56         8.13 o
  -2   4   3        662.59        672.59        12.85 o
  -1   4   3       1893.03       1990.48        29.49 o
   0   4   3        372.70        396.29         4.91 o
   1   4   3        314.45        302.20         4.67 o
   2   4   3        622.15        634.97        14.42 o
   3   4   3          3.45          2.73         2.06 o
   4   4   3         14.08         13.06         2.17 o
   5   4   3         91.72         86.48         5.24 o
   6   4   3         25.86         28.26         2.73 o
   7   4   3          5.42          4.55         4.22 o
   8   4   3         13.20         10.87         3.04 o
   9   4   3          7.04         11.41         6.95 o
  -9   5   3          5.51          9.70         2.91 o
  -8   5   3         13.99         18.50         3.23 o
  -7   5   3         27.95         26.33         3.32 o
  -6   5   3         28.18         27.92         3.08 o
  -5   5   3         90.93         92.94         4.78 o
  -4   5   3        141.28        138.49         6.05 o
  -3   5   3        186.59        198.33         4.56 o
  -2   5   3        225.01        202.56         3.57 o
  -1   5   3        120.99        121.29         5.58 o
   0   5   3        450.51        434.93         7.40 o
   1   5   3        303.91        314.42         4.69 o
   2   5   3         29.58         32.03         3.24 o
   3   5   3        146.50        154.68         7.55 o
   4   5   3         29.53         32.00         4.06 o
   5   5   3         12.67         10.78         2.47 o
   6   5   3         68.71         69.79         3.66 o
   7   5   3         21.43         18.18         8.86 o
   8   5   3          9.73          5.98         2.62 o
   9   5   3         19.47         19.97         4.21 o
  -9   6   3         16.67         17.07         3.39 o
  -8   6   3         33.01         30.84         3.73 o
  -7   6   3          0.60          0.13         3.11 o
  -6   6   3         58.43         54.67         4.21 o
  -5   6   3         56.89         57.66         3.87 o
  -4   6   3        651.18        693.20        13.17 o
  -3   6   3        533.79        534.04        12.82 o
  -2   6   3        956.24        998.71        19.49 o
  -1   6   3        200.28        213.94         9.84 o
   0   6   3         78.93         92.65         2.95 o
   1   6   3       1787.63       1950.26        16.49 o
   2   6   3          0.19          1.04         1.08 o
   3   6   3         39.08         31.85         2.17 o
   4   6   3         51.73         61.59         5.48 o
   5   6   3        147.30        145.64         9.20 o
   6   6   3         17.02         13.99         2.84 o
   7   6   3         14.52         14.39         5.38 o
   8   6   3          5.28          5.95         3.05 o
   9   6   3          0.39         11.21         5.01 o
  -9   7   3          7.96         10.17         2.92 o
  -8   7   3          9.17         12.71         3.10 o
  -7   7   3         71.59         61.43         4.80 o
  -6   7   3         60.06         60.98         4.41 o
  -5   7   3        206.15        185.51         6.96 o
  -4   7   3        171.70        169.98         5.98 o
  -3   7   3        321.96        323.16        11.11 o
  -2   7   3       1468.11       1588.94        58.31 o
  -1   7   3        605.38        642.72        14.06 o
   0   7   3        114.16        143.03         3.69 o
   1   7   3        220.20        232.05         3.44 o
   2   7   3         50.72         57.40         3.01 o
   3   7   3         77.33         76.01         5.29 o
   4   7   3        207.11        211.17         9.83 o
   5   7   3         60.43         66.22         6.39 o
   6   7   3         18.79         12.89         4.03 o
   7   7   3         17.45         16.17         4.39 o
   8   7   3          5.19          2.17         3.67 o
   9   7   3          4.91          1.99         4.09 o
  -9   8   3         13.50          6.89         4.71 o
  -8   8   3         37.04         39.01         4.36 o
  -7   8   3          5.52          3.45         2.07 o
  -6   8   3          9.29          8.10         2.84 o
  -5   8   3        106.58        112.02         5.43 o
  -4   8   3          8.19          6.88         1.74 o
  -3   8   3        216.91        235.35         6.19 o
  -2   8   3         35.29         42.43         4.89 o
  -1   8   3        924.31        989.15        19.15 o
   0   8   3         32.88         32.03         1.73 o
   1   8   3        148.91        135.76         2.74 o
   2   8   3         88.15         87.86         3.74 o
   3   8   3         19.27         18.78         2.23 o
   4   8   3         75.76         66.49         2.58 o
   5   8   3        121.64        117.98         8.36 o
   6   8   3         18.74         13.89         3.71 o
   7   8   3         14.53         17.49         4.62 o
   8   8   3          3.12         -1.63         3.72 o
   9   8   3          5.60         -2.42         4.20 o
  -9   9   3          5.53          7.38         2.92 o
  -8   9   3         30.51         35.16         4.22 o
  -7   9   3         72.47         76.03         5.38 o
  -6   9   3         60.88         56.83         4.37 o
  -5   9   3        357.16        351.02         9.90 o
  -4   9   3         31.55         27.15         3.50 o
  -3   9   3        307.66        334.68         7.81 o
  -1   9   3        243.66        261.86         7.72 o
   0   9   3        866.16        989.02        14.19 o
   1   9   3        305.63        325.85         5.55 o
   2   9   3         30.27         34.12         2.49 o
   3   9   3         25.88         25.87         3.35 o
   4   9   3         95.68         96.87         6.85 o
   5   9   3         12.83         13.54         3.50 o
   6   9   3         15.57         14.27         3.94 o
   7   9   3         31.72         36.65         5.97 o
   8   9   3         14.39          8.88         4.08 o
   9   9   3          2.81         -0.27         3.53 o
  -9  10   3         15.46         16.69         7.04 o
  -8  10   3         16.28         13.59         3.01 o
  -7  10   3          8.26          5.71         2.42 o
  -6  10   3         18.98         17.04         2.66 o
  -5  10   3         18.01         16.97         2.74 o
  -4  10   3        127.69        124.33         5.16 o
  -3  10   3        135.57        137.23         7.93 o
  -1  10   3         10.01         13.79         1.70 o
   0  10   3        171.52        179.33         5.81 o
   1  10   3        109.85        118.20         4.91 o
   2  10   3         42.91         46.01         3.38 o
   3  10   3        160.10        155.43         5.70 o
   4  10   3         86.28         86.15         6.39 o
   5  10   3        185.97        192.86        10.54 o
   6  10   3          5.12          3.55         2.84 o
   7  10   3         45.54         48.28         6.71 o
   8  10   3          5.51          9.99         4.66 o
  -9  11   3          4.62          0.85         2.29 o
  -8  11   3          5.86          5.12         2.71 o
  -7  11   3         19.25         21.73         3.37 o
  -6  11   3         25.68         28.87         3.33 o
  -5  11   3          2.86          1.97         2.39 o
  -4  11   3         28.40         30.38         4.20 o
  -3  11   3         78.24         79.31         6.11 o
  -1  11   3         27.77         28.12         2.21 o
   0  11   3         12.92         10.53         1.43 o
   1  11   3         27.38         28.00         2.36 o
   2  11   3        102.58        106.24         4.29 o
   3  11   3         85.83         93.53         4.52 o
   4  11   3        222.52        227.68        10.38 o
   5  11   3        133.54        140.70         8.99 o
   6  11   3          5.85          8.01         3.35 o
   7  11   3         10.75         14.60         4.39 o
   8  11   3          0.40          1.60         3.49 o
  -8  12   3          7.08         16.15         3.30 o
  -7  12   3          9.57          6.96         5.18 o
  -6  12   3         49.21         42.44         3.96 o
  -5  12   3         10.91         14.23         4.02 o
  -4  12   3         25.22         20.57         3.91 o
  -3  12   3          7.06          4.49         2.50 o
  -1  12   3          2.69          2.78         0.92 o
   0  12   3         29.12         24.94         1.89 o
   1  12   3         15.67         19.60         1.92 o
   2  12   3         16.17         17.24         1.90 o
   3  12   3         25.51         21.19         2.87 o
   4  12   3         29.93         27.17         3.95 o
   5  12   3         26.35         22.88         4.13 o
   6  12   3          1.85          5.84         3.12 o
   7  12   3         13.91         23.65         5.03 o
  -8  13   3         32.75         37.74         6.97 o
  -7  13   3         21.95         31.84         6.02 o
  -6  13   3          6.31         11.17         3.90 o
  -4  13   3         86.01         91.83         7.61 o
  -3  13   3         83.33         82.08         6.87 o
   1  13   3         31.56         30.57         2.24 o
   2  13   3        111.78        115.03         4.61 o
   3  13   3         83.97         80.27         4.20 o
   4  13   3         11.37         10.65         3.18 o
   5  13   3         30.75         33.09         4.55 o
   6  13   3         27.69         24.60         4.49 o
   7  13   3         30.58         30.65         5.14 o
  -8  14   3          5.59          6.74         4.16 o
  -7  14   3          0.29          3.93         3.65 o
  -6  14   3          3.25          0.06         3.37 o
  -4  14   3         37.64         35.27         5.36 o
  -3  14   3         46.07         55.22         6.06 o
   2  14   3         25.05         25.61         3.24 o
   3  14   3         50.62         49.46         5.22 o
   4  14   3          4.10          1.35         1.50 o
   5  14   3          6.36          6.39         2.65 o
  -7  15   3         27.96         40.49         6.89 o
  -6  15   3         18.52         33.76         6.09 o
  -5  15   3         79.77         87.40         8.19 o
  -4  15   3         14.54         11.50         3.95 o
  -3  15   3         15.49         13.61         3.94 o
   2  15   3          5.27          2.90         2.63 o
   3  15   3         11.15          8.96         3.40 o
   4  15   3         23.99         27.61         5.23 o
  -5  16   3          4.79          7.39         3.73 o
  -4  16   3         16.16         21.70         4.56 o
  -3  16   3          9.77          7.85         3.38 o
   2  16   3         76.17         68.47         7.05 o
   3  16   3          3.04          5.52         3.47 o
   4  16   3         31.79         35.32         5.96 o
  -6  17   3         37.29         49.08         7.47 o
  -5  17   3          6.96          9.34         4.00 o
  -4  17   3         32.43         30.53         5.15 o
  -3  17   3          8.15          8.35         3.36 o
   2  17   3         36.52         30.22         5.23 o
   3  17   3         34.55         37.27         5.88 o
   4  17   3         22.33         24.56         5.27 o
  -5  18   3          6.73          0.47         3.13 o
  -4  18   3         14.52          9.56         3.87 o
  -3  18   3         41.85         41.20         6.10 o
   2  18   3          9.85          4.12         3.23 o
   3  18   3         25.63         36.61         6.19 o
   4  18   3          7.87          5.00         3.66 o
  -5  19   3          2.46          2.33         3.41 o
  -4  19   3         34.51         37.48         6.39 o
  -3  19   3          3.35          6.41         3.74 o
   2  19   3        106.53        115.78        10.05 o
   3  19   3         12.25         12.20         4.51 o
   4  19   3         22.58         13.28         4.72 o
  -5  20   3         12.46          8.15         4.34 o
  -4  20   3         52.59         70.78         8.39 o
  -3  20   3         40.62         49.09         6.81 o
   2  20   3         40.88         41.54         6.66 o
   3  20   3          9.41          9.75         4.17 o
   4  20   3          4.17          9.29         4.55 o
  -5  21   3          6.30          6.56         4.45 o
  -4  21   3         25.15         26.97         6.20 o
  -3  21   3         36.99         37.76         6.65 o
   2  21   3         26.58         30.86         6.38 o
   3  21   3          0.12         -2.70         3.40 o
   4  21   3          0.70          1.25         3.93 o
  -4  22   3         28.02         32.49         6.63 o
  -3  22   3         27.56         30.65         6.41 o
   2  22   3          5.97          5.72         3.87 o
   3  22   3         11.90         23.20         5.65 o
  -3  23   3          5.99          9.83         4.78 o
  -2  23   3          5.94          2.80         3.74 o
   2  23   3         18.36         23.63         6.00 o
  -2 -24   4          8.07          3.26         3.76 o
  -1 -24   4          1.14          3.11         3.89 o
   0 -24   4          1.25          5.04         4.32 o
  -2 -23   4         14.39         12.47         4.46 o
  -1 -23   4         10.52          9.05         3.60 o
   0 -23   4          1.08          1.29         2.68 o
   1 -23   4         13.20         15.54         3.56 o
  -4 -22   4          7.63          7.02         4.05 o
  -3 -22   4          1.08          3.20         4.26 o
  -2 -22   4         16.15         15.07         4.67 o
  -1 -22   4          1.22          4.47         2.73 o
   0 -22   4          7.24          6.18         7.10 o
   1 -22   4         22.73         30.64         4.41 o
   2 -22   4         11.26          9.36         4.32 o
   3 -22   4         24.21         36.75         6.82 o
  -5 -21   4          3.48          3.12         3.75 o
  -4 -21   4          8.16          6.76         2.60 o
  -3 -21   4          9.78          6.78         1.88 o
  -2 -21   4          4.26          2.48         1.85 o
  -1 -21   4         20.72         19.13         2.70 o
   0 -21   4          7.58          6.94         2.84 o
   1 -21   4          2.85          3.30         2.03 o
   2 -21   4          0.68          4.15         4.35 o
   3 -21   4          2.34          2.93         3.61 o
  -6 -20   4          1.63          4.24         3.60 o
  -5 -20   4         17.53         21.69         4.32 o
  -4 -20   4         20.66         20.33         2.96 o
  -3 -20   4         44.45         54.14         4.41 o
  -2 -20   4         43.30         40.94         2.98 o
  -1 -20   4          6.41          7.48         2.07 o
   0 -20   4         10.40          4.51         2.07 o
   1 -20   4          1.93          1.08         1.72 o
   2 -20   4         17.17          8.59         3.81 o
   3 -20   4         10.61         15.05         3.63 o
   4 -20   4          2.44          7.89         3.15 o
  -6 -19   4         26.89         26.19         3.48 o
  -5 -19   4          2.73          3.80         2.89 o
  -4 -19   4         38.46         37.25         3.54 o
  -3 -19   4         11.00         13.30         1.93 o
  -2 -19   4          2.57          2.71         1.54 o
  -1 -19   4         20.68         14.39         2.73 o
   0 -19   4          4.47          0.21         1.72 o
   1 -19   4         25.94         25.95         2.88 o
   2 -19   4          5.74         11.58         4.26 o
   3 -19   4         14.45         13.10         4.67 o
   4 -19   4          0.01          4.52         2.98 o
   5 -19   4          4.73         -0.58         2.69 o
  -7 -18   4          2.96          0.84         3.50 o
  -6 -18   4          2.09          2.97         2.14 o
  -5 -18   4          9.61         10.46         2.46 o
  -4 -18   4          8.82         13.64         2.36 o
  -3 -18   4          5.66          8.11         1.68 o
  -2 -18   4         11.71         10.94         1.76 o
  -1 -18   4         13.36         11.96         2.30 o
   0 -18   4         10.98          3.88         2.65 o
   1 -18   4         16.37         16.87         2.35 o
   2 -18   4         10.60          9.32         2.92 o
   3 -18   4          5.41          1.27         2.67 o
   4 -18   4         21.08         20.51         4.27 o
   5 -18   4         22.11         31.37         4.50 o
  -7 -17   4          1.18         -1.88         2.85 o
  -6 -17   4          2.06          1.53         1.89 o
  -5 -17   4          1.42         -2.15         2.15 o
  -4 -17   4         12.54         14.48         3.39 o
  -3 -17   4         26.24         25.86         2.36 o
  -2 -17   4          5.19          7.42         2.05 o
  -1 -17   4          0.16         -0.51         2.16 o
   0 -17   4         50.93         48.23         3.49 o
   1 -17   4          1.16          3.13         2.29 o
   2 -17   4         76.85         71.76         5.48 o
   3 -17   4         48.81         51.51         4.92 o
   4 -17   4          3.91          4.08         2.41 o
   5 -17   4          2.27          6.30         2.99 o
   6 -17   4         16.13         12.57         4.25 o
  -7 -16   4          8.13          3.97         2.66 o
  -6 -16   4          7.58          4.48         4.11 o
  -5 -16   4          0.82         -2.17         2.17 o
  -4 -16   4          3.07          0.30         2.10 o
  -3 -16   4         19.57         19.79         2.00 o
  -2 -16   4         91.88         91.42         3.79 o
  -1 -16   4          1.93         -1.20         1.24 o
   0 -16   4         36.49         34.55         2.92 o
   1 -16   4         40.16         34.62         3.85 o
   2 -16   4         52.17         53.10         3.62 o
   3 -16   4        138.80        139.21         5.63 o
   4 -16   4         16.53         22.05         3.58 o
   5 -16   4         10.16          1.04         2.44 o
   6 -16   4         18.60         15.10         3.42 o
  -7 -15   4          3.10          0.53         2.47 o
  -6 -15   4          0.52         -1.99         2.34 o
  -5 -15   4         25.68         23.64         3.48 o
  -4 -15   4         57.81         52.32         3.65 o
  -3 -15   4         38.06         37.31         2.55 o
  -2 -15   4        137.30        138.89         4.50 o
  -1 -15   4         89.35         88.41         6.02 o
   0 -15   4        147.10        131.17         7.15 o
   1 -15   4         58.55         59.03         6.02 o
   2 -15   4         57.55         51.15         3.47 o
   3 -15   4         26.95         23.71         2.63 o
   4 -15   4         58.73         50.73         4.77 o
   5 -15   4         12.67         11.44         3.00 o
   6 -15   4          8.14          2.69         2.64 o
   7 -15   4          4.33          8.73         3.13 o
  -7 -14   4          5.84         -0.27         5.34 o
  -6 -14   4          8.53          6.20         2.48 o
  -5 -14   4          0.06         -2.46         2.46 o
  -4 -14   4         21.25         22.72         3.10 o
  -3 -14   4        100.16        100.77         3.78 o
  -2 -14   4         51.11         52.41         2.78 o
  -1 -14   4        214.80        226.89         5.66 o
   0 -14   4         62.10         55.86         3.38 o
   1 -14   4        301.11        279.87         5.79 o
   2 -14   4        158.75        173.41         4.62 o
   3 -14   4         56.00         47.58         2.66 o
   4 -14   4          3.54          3.09         1.53 o
   5 -14   4         41.36         40.29         3.42 o
   6 -14   4          3.43         -2.70         2.70 o
   7 -14   4          4.54          5.20         2.93 o
  -8 -13   4          2.93          4.58         4.20 o
  -7 -13   4          0.10          2.31         3.35 o
  -6 -13   4          5.09          3.57         2.07 o
  -5 -13   4          1.07         -2.53         2.53 o
  -4 -13   4         30.10         28.74         3.36 o
  -3 -13   4         30.29         28.59         2.45 o
  -2 -13   4          0.65          0.06         1.14 o
  -1 -13   4        162.34        156.22         4.38 o
   0 -13   4         87.47         87.20         3.40 o
   1 -13   4         60.90         56.19         2.33 o
   2 -13   4         71.31         69.40         2.93 o
   3 -13   4         35.53         37.31         2.01 o
   4 -13   4          9.92          6.46         1.32 o
   5 -13   4         10.69         10.51         2.29 o
   6 -13   4          5.72          6.65         1.76 o
   7 -13   4          3.07          2.83         2.15 o
  -8 -12   4          1.95          1.83         3.35 o
  -7 -12   4         15.90         19.81         3.22 o
  -6 -12   4         27.71         31.78         6.52 o
  -5 -12   4          1.65         -2.07         2.07 o
  -4 -12   4        168.25        171.59         7.27 o
  -3 -12   4         66.77         66.02         3.33 o
  -2 -12   4         90.81         84.22         3.14 o
  -1 -12   4        146.11        132.19         3.83 o
   0 -12   4         10.28          9.77         1.74 o
   1 -12   4        102.16         86.18         2.77 o
   2 -12   4         54.16         54.26         2.03 o
   3 -12   4        192.19        185.75         4.19 o
   4 -12   4         31.61         36.62         2.46 o
   5 -12   4         63.07         60.10         6.64 o
   6 -12   4          8.34          8.68         1.88 o
   7 -12   4          9.64          7.78         2.20 o
   8 -12   4          0.70          2.96         2.12 o
  -8 -11   4          4.42         10.93         4.68 o
  -7 -11   4          8.64          4.83         2.37 o
  -6 -11   4         43.97         52.43         4.55 o
  -5 -11   4         36.74         36.23         5.06 o
  -4 -11   4          7.85          7.27         2.66 o
  -3 -11   4         14.94         14.33         1.74 o
  -2 -11   4        112.67        115.43         3.46 o
  -1 -11   4         40.97         38.13         2.06 o
   0 -11   4          6.86          8.65         1.60 o
   1 -11   4         19.05         20.60         1.52 o
   2 -11   4        110.29        104.95         2.74 o
   3 -11   4         91.34         95.92         3.34 o
   4 -11   4        147.92        157.32         4.72 o
   5 -11   4         30.00         32.55         2.54 o
   6 -11   4         17.91         11.42         2.18 o
   7 -11   4          3.86          3.90         1.96 o
   8 -11   4         10.37          8.40         2.43 o
  -8 -10   4          0.87          4.05         4.20 o
  -7 -10   4         12.68         10.78         2.68 o
  -6 -10   4         15.92         17.67         2.90 o
  -5 -10   4          8.87          7.76         2.22 o
  -4 -10   4         18.32         18.76         2.55 o
  -3 -10   4          8.57          8.25         1.50 o
  -2 -10   4         44.62         47.01         2.81 o
  -1 -10   4        149.50        156.16         3.50 o
   0 -10   4        140.73        138.84         3.60 o
   1 -10   4         34.79         31.99         1.72 o
   2 -10   4          6.57          6.37         1.02 o
   3 -10   4        391.85        401.17         7.00 o
   4 -10   4         47.66         46.11         2.61 o
   5 -10   4         56.29         56.15         3.55 o
   6 -10   4         31.71         31.56         3.04 o
   7 -10   4         14.78         12.34         3.67 o
   8 -10   4         13.49         10.59         2.88 o
  -8  -9   4         14.76         16.58         5.16 o
  -7  -9   4         22.04         27.15         3.45 o
  -6  -9   4        106.07        113.40         6.00 o
  -5  -9   4         53.84         58.59         4.23 o
  -4  -9   4         13.54         15.75         2.33 o
  -3  -9   4        267.71        289.16         8.35 o
  -2  -9   4          4.74          4.27         0.69 o
  -1  -9   4         37.07         35.43         1.66 o
   0  -9   4        225.91        212.57         3.75 o
   1  -9   4        147.64        158.53         3.85 o
   2  -9   4         35.36         37.53         1.85 o
   3  -9   4         44.83         42.90         2.28 o
   4  -9   4          3.42          2.86         1.64 o
   5  -9   4         30.80         27.82         2.64 o
   6  -9   4          6.23          3.12         1.94 o
   7  -9   4         47.76         51.49         4.02 o
   8  -9   4         12.88         12.54         2.69 o
  -8  -8   4         10.39         18.38         5.02 o
  -7  -8   4         67.61         69.71         8.21 o
  -6  -8   4         15.28         17.31         6.82 o
  -5  -8   4         34.34         31.23         3.13 o
  -4  -8   4        124.78        133.65         6.28 o
  -3  -8   4        286.37        298.44         8.24 o
  -2  -8   4         42.53         52.50         2.09 o
  -1  -8   4        158.18        170.14         3.91 o
   0  -8   4        311.43        295.38         5.78 o
   1  -8   4        202.17        189.81         4.97 o
   2  -8   4         84.27         86.17         2.70 o
   3  -8   4         58.95         57.70         2.87 o
   4  -8   4          0.90         -1.87         1.87 o
   5  -8   4         54.19         53.95         4.17 o
   6  -8   4          5.65          1.14         2.05 o
   7  -8   4         24.79         22.62         5.10 o
   8  -8   4          4.94          3.53         2.12 o
   9  -8   4          3.22          9.23         5.15 o
  -9  -7   4          3.42          5.28         5.06 o
  -8  -7   4         14.66         15.32         5.33 o
  -7  -7   4          5.78          9.67         4.21 o
  -6  -7   4          5.97          7.76         2.11 o
  -5  -7   4          4.80          4.86         1.83 o
  -4  -7   4         90.36         80.88         4.27 o
  -3  -7   4         42.26         41.87         3.00 o
  -2  -7   4        137.74        146.76         3.15 o
  -1  -7   4         40.99         42.97         1.91 o
   0  -7   4        293.40        270.37         3.92 o
   1  -7   4        306.04        300.91         7.59 o
   2  -7   4        103.11         92.70         3.11 o
   3  -7   4         50.67         50.58         2.64 o
   4  -7   4         24.42         22.50         2.58 o
   5  -7   4         16.01         19.69         3.03 o
   6  -7   4          4.88         -0.17         4.84 o
   7  -7   4         22.22         23.59         4.09 o
   8  -7   4          3.77          1.79         2.65 o
   9  -7   4          6.49          8.95         7.98 o
  -9  -6   4         18.81         22.60         6.26 o
  -8  -6   4         11.92         16.29         4.75 o
  -7  -6   4         28.85         23.62         5.12 o
  -6  -6   4         33.62         33.21         4.41 o
  -5  -6   4        340.74        346.05         9.20 o
  -4  -6   4        124.86        131.75         5.16 o
  -3  -6   4         25.13         24.76         2.35 o
  -2  -6   4        377.21        374.69         5.09 o
  -1  -6   4         71.96         75.33         2.32 o
   0  -6   4         31.12         30.09         1.20 o
   1  -6   4        209.23        223.83        13.67 o
   2  -6   4         38.98         46.76         2.21 o
   3  -6   4          0.17         -0.71         1.41 o
   4  -6   4         19.47         18.48         4.24 o
   5  -6   4        341.33        356.85        10.64 o
   6  -6   4          8.18          4.40         2.16 o
   7  -6   4         13.73          8.24         4.41 o
   8  -6   4          0.58          0.11         2.51 o
   9  -6   4          4.03          3.58         2.88 o
  -9  -5   4          2.09          0.76         3.42 o
  -7  -5   4          0.64          6.53         3.69 o
  -6  -5   4         90.51         97.88         4.94 o
  -5  -5   4          7.15         11.99         3.06 o
  -4  -5   4        140.82        163.37         5.44 o
  -3  -5   4        140.82        136.02         4.71 o
  -2  -5   4        285.82        297.45         3.93 o
  -1  -5   4         78.33         72.06         2.13 o
   0  -5   4         62.16         54.55         3.58 o
   1  -5   4        187.52        197.07         5.47 o
   2  -5   4        569.36        563.56        10.27 o
   3  -5   4        123.86        126.10         5.96 o
   4  -5   4         56.88         61.03         4.01 o
   5  -5   4         98.28        109.39         5.93 o
   6  -5   4         56.80         60.77         4.90 o
   7  -5   4         17.27         11.60         2.96 o
   8  -5   4         15.01         12.05         3.57 o
   9  -5   4         20.50         19.10         4.07 o
  -9  -4   4         13.57         16.53         5.20 o
  -8  -4   4          3.30          3.13         3.40 o
  -7  -4   4         47.72         51.27         6.72 o
  -6  -4   4         30.29         30.53         3.45 o
  -5  -4   4         87.27         77.97         4.69 o
  -4  -4   4         74.28         73.44         2.96 o
  -3  -4   4        193.78        216.24         5.48 o
  -2  -4   4        180.57        181.13         3.48 o
  -1  -4   4        918.38        924.84         9.50 o
   0  -4   4        365.58        328.95         9.53 o
   1  -4   4       1065.06       1089.65        47.85 o
   2  -4   4         84.97         85.80         2.93 o
   3  -4   4         41.62         41.63         2.99 o
   4  -4   4         12.76         11.92         2.23 o
   5  -4   4         67.08         62.73         5.74 o
   6  -4   4          9.79          8.78         2.47 o
   7  -4   4         60.83         64.97         5.60 o
   8  -4   4          9.47          4.82         2.56 o
   9  -4   4         18.65         20.38         4.37 o
  -9  -3   4          1.90         -0.13         3.56 o
  -8  -3   4         36.41         27.02         5.85 o
  -7  -3   4         34.97         38.39         4.03 o
  -6  -3   4         18.98         17.69         1.89 o
  -5  -3   4          2.22          1.66         2.00 o
  -4  -3   4         22.79         21.52         1.98 o
  -3  -3   4        257.14        271.68         7.09 o
  -2  -3   4        188.87        184.48         8.47 o
  -1  -3   4       1176.83       1172.34        24.56 o
   0  -3   4        160.16        161.31         6.70 o
   1  -3   4        529.43        526.47        13.98 o
   2  -3   4         13.77         15.07         2.08 o
   3  -3   4        361.38        366.36         8.93 o
   4  -3   4        111.69        116.95         5.41 o
   5  -3   4         80.46         77.62         5.08 o
   6  -3   4        174.60        169.49         7.96 o
   7  -3   4         15.77         18.27         3.47 o
   8  -3   4         12.68         18.60         3.98 o
   9  -3   4          5.17          8.01         3.36 o
  -9  -2   4          0.15          7.44         4.06 o
  -8  -2   4          0.03         -2.37         2.37 o
  -7  -2   4          4.09          2.57         2.95 o
  -6  -2   4         10.86         11.28         1.97 o
  -5  -2   4        145.69        151.40         4.31 o
  -4  -2   4          4.04          3.70         1.41 o
  -3  -2   4        199.38        213.33         4.99 o
  -2  -2   4        441.54        443.38        10.95 o
  -1  -2   4        107.19        110.19         3.17 o
   0  -2   4        225.06        240.03         5.35 o
   1  -2   4         37.66         41.93         1.63 o
   2  -2   4        112.40        114.08         6.29 o
   3  -2   4        257.02        277.49         7.67 o
   4  -2   4         58.86         59.06         4.02 o
   5  -2   4        123.91        135.13         6.55 o
   6  -2   4         34.44         39.63         4.55 o
   7  -2   4         15.07         14.70         5.73 o
   8  -2   4          4.84          8.15         3.17 o
   9  -2   4         10.65          5.41         2.90 o
  -9  -1   4          0.41          5.01         4.08 o
  -8  -1   4          5.11         -0.91         2.50 o
  -7  -1   4         13.17         10.49         2.41 o
  -6  -1   4        136.41        131.89         5.88 o
  -5  -1   4        336.22        337.07         7.52 o
  -4  -1   4         43.52         45.75         2.00 o
  -3  -1   4        156.80        159.49         7.61 o
  -2  -1   4         18.27         19.59         2.11 o
  -1  -1   4        739.77        781.21        29.72 o
   0  -1   4         30.44         39.35         2.07 o
   1  -1   4         30.94         29.88         1.11 o
   2  -1   4        167.24        174.07         5.19 o
   3  -1   4         35.95         40.59         3.07 o
   4  -1   4        532.90        556.91        28.16 o
   5  -1   4          6.29          6.29         2.27 o
   6  -1   4        228.11        244.98         9.60 o
   7  -1   4         14.56         17.00         3.53 o
   8  -1   4         21.84         23.65         3.91 o
   9  -1   4          0.26          1.82         2.70 o
  -9   0   4          1.52          3.28         4.02 o
  -8   0   4          0.00         -0.15         2.76 o
  -7   0   4          0.20         -2.13         3.64 o
  -6   0   4          0.15         -0.88         1.14 o
  -5   0   4        149.98        158.18         4.12 o
  -4   0   4        213.48        194.93         6.87 o
  -3   0   4          1.46          2.26         1.87 o
  -2   0   4        225.08        228.66         5.60 o
  -1   0   4         15.15         16.48         1.16 o
   0   0   4        399.44        384.91         8.35 o
   1   0   4         77.79         87.62         2.17 o
   2   0   4         37.80         37.62         1.79 o
   3   0   4         51.65         51.52         3.44 o
   4   0   4          9.02          6.83         2.73 o
   5   0   4         55.65         46.77         4.69 o
   6   0   4          9.96         15.33         4.23 o
   7   0   4         15.46         12.27         3.19 o
   8   0   4         15.02         16.86         3.62 o
   9   0   4          0.01          1.62         3.05 o
  -9   1   4          0.40         -1.93         4.48 o
  -8   1   4          5.15          4.06         2.68 o
  -7   1   4         13.18          6.73         3.04 o
  -6   1   4        136.05        129.10         6.18 o
  -5   1   4        336.31        311.24        10.57 o
  -4   1   4         43.33         36.44         4.09 o
  -3   1   4        157.52        167.42         7.45 o
  -2   1   4         18.20         17.72         0.99 o
  -1   1   4        738.60        788.26         9.25 o
   0   1   4         30.05         36.29         1.56 o
   1   1   4         31.25         26.09         1.72 o
   2   1   4        166.97        182.38         7.95 o
   3   1   4         35.67         40.21         4.55 o
   4   1   4        533.86        548.99        12.64 o
   5   1   4          6.31          7.01         1.25 o
   6   1   4        228.12        238.63         9.64 o
   7   1   4         14.52         21.73         3.81 o
   8   1   4         21.92         16.43         3.68 o
   9   1   4          0.26          4.38         3.28 o
  -9   2   4          0.15          2.01         2.57 o
  -8   2   4          0.03          0.00         2.11 o
  -7   2   4          4.09          4.94         2.18 o
  -6   2   4         10.83          4.19         2.59 o
  -5   2   4        145.72        149.83         6.08 o
  -4   2   4          4.09          2.73         0.64 o
  -3   2   4        198.49        216.61         8.46 o
  -2   2   4        441.99        461.20         6.08 o
  -1   2   4        106.78         98.17         5.13 o
   0   2   4        225.14        233.01         3.31 o
   1   2   4         37.73         40.22         1.56 o
   2   2   4        111.74        107.63         6.13 o
   3   2   4        255.85        282.90        11.17 o
   4   2   4         58.66         61.08         4.12 o
   5   2   4        123.75        132.40         4.08 o
   6   2   4         34.31         36.50         4.10 o
   7   2   4         15.11         16.88         3.42 o
   8   2   4          4.86          7.22         3.25 o
   9   2   4         10.64         10.52         3.45 o
  -9   3   4          1.90          1.47         2.29 o
  -8   3   4         36.43         34.69         4.44 o
  -7   3   4         34.92         34.51         3.78 o
  -6   3   4         18.93         16.83         2.51 o
  -5   3   4          2.16         -1.57         1.73 o
  -4   3   4         22.77         16.31         4.80 o
  -3   3   4        256.78        284.03         9.63 o
  -2   3   4        188.68        188.42         3.48 o
  -1   3   4       1175.83       1221.61        25.65 o
   0   3   4        160.09        170.65         3.34 o
   1   3   4        529.26        551.14         7.07 o
   2   3   4         13.84         17.02         2.80 o
   3   3   4        361.26        360.55        12.84 o
   4   3   4        111.72        118.11         7.89 o
   5   3   4         80.39         77.49         5.76 o
   6   3   4        174.94        176.41         8.24 o
   7   3   4         15.79         16.65         3.44 o
   8   3   4         12.66         18.39         3.69 o
   9   3   4          5.22          5.75         3.37 o
  -9   4   4         13.59         15.13         3.16 o
  -8   4   4          3.31          5.91         2.43 o
  -7   4   4         47.58         42.17         4.09 o
  -6   4   4         30.38         32.99         3.31 o
  -5   4   4         87.18         74.96         4.35 o
  -4   4   4         74.11         68.97         3.69 o
  -3   4   4        193.74        205.20         7.55 o
  -2   4   4        180.24        173.86         5.96 o
  -1   4   4        920.47        937.36        26.20 o
   0   4   4        366.29        351.54         7.47 o
   1   4   4       1067.05       1080.73        10.25 o
   2   4   4         85.11         78.68         8.46 o
   3   4   4         41.60         45.30         4.62 o
   4   4   4         12.79         11.78         3.20 o
   5   4   4         66.85         70.00         6.93 o
   6   4   4          9.80         12.97         3.09 o
   7   4   4         60.80         61.32         5.53 o
   8   4   4          9.44         11.31         3.56 o
   9   4   4         18.69         30.42         7.43 o
  -9   5   4          2.08          8.80         2.99 o
  -8   5   4          5.57          2.69         2.22 o
  -7   5   4          0.65          0.84         1.86 o
  -6   5   4         90.45         88.10         5.16 o
  -5   5   4          7.20          5.30         1.79 o
  -4   5   4        140.00        148.79         5.50 o
  -3   5   4        140.56        126.98        11.85 o
  -2   5   4        285.80        292.00         5.23 o
  -1   5   4         78.63         73.86         2.38 o
   0   5   4         62.48         58.65         1.70 o
   1   5   4        187.27        192.15         3.38 o
   2   5   4        568.91        556.00        16.42 o
   3   5   4        123.17        115.62         6.97 o
   4   5   4         56.78         58.42         5.77 o
   5   5   4         97.96        104.33         8.30 o
   6   5   4         56.70         58.61         7.13 o
   7   5   4         17.22         10.79         4.24 o
   8   5   4         15.02         12.08         4.51 o
   9   5   4         20.48         19.72         5.94 o
  -9   6   4         18.76         19.59         3.71 o
  -8   6   4         11.94         10.85         2.72 o
  -7   6   4         28.93         28.00         4.08 o
  -6   6   4         33.62         32.01         3.42 o
  -5   6   4        340.75        326.35         9.36 o
  -4   6   4        125.37        116.31         3.23 o
  -3   6   4         25.33         24.51         1.50 o
  -2   6   4        376.08        358.15        13.14 o
  -1   6   4         71.74         65.29         4.16 o
   0   6   4         31.09         33.57         3.01 o
   1   6   4        209.20        218.82         5.09 o
   2   6   4         38.75         46.11         1.80 o
   3   6   4          0.18         -2.08         2.08 o
   4   6   4         19.41         17.46         3.66 o
   5   6   4        341.72        366.37        15.56 o
   6   6   4          8.28          7.38         3.69 o
   7   6   4         13.74          9.34         4.33 o
   8   6   4          0.58          0.75         3.89 o
   9   6   4          4.01          4.98         4.29 o
  -9   7   4          3.42         -1.61         2.23 o
  -8   7   4         14.69         13.00         2.87 o
  -7   7   4          5.79          8.53         2.43 o
  -6   7   4          5.99          4.67         1.93 o
  -5   7   4          4.82          4.98         2.78 o
  -4   7   4         90.54         84.25         5.06 o
  -3   7   4         42.82         42.97         1.69 o
  -2   7   4        137.63        146.23         5.12 o
   0   7   4        293.91        281.14         8.82 o
   1   7   4        305.40        296.02         7.91 o
   2   7   4        103.23         98.48         4.10 o
   3   7   4         51.07         36.03         7.74 o
   4   7   4         24.33         19.20         3.58 o
   5   7   4         16.09         19.74         4.30 o
   6   7   4          4.84          2.96         3.14 o
   7   7   4         22.23         31.88         5.86 o
   8   7   4          3.77          6.21         4.43 o
  -9   8   4         14.16          7.08         2.74 o
  -8   8   4         10.40          7.60         2.66 o
  -7   8   4         67.51         62.94         5.03 o
  -6   8   4         15.35         15.39         2.73 o
  -5   8   4         34.16         37.17         3.31 o
  -4   8   4        124.58        129.09         8.74 o
  -3   8   4        285.32        299.66         6.04 o
  -2   8   4         42.45         53.86         4.61 o
   0   8   4        311.07        306.44         9.31 o
   1   8   4        201.65        200.23         5.84 o
   2   8   4         84.65         85.71         2.80 o
   3   8   4         59.24         53.72         4.73 o
   4   8   4          0.92          0.22         2.18 o
   5   8   4         54.07         63.26         6.54 o
   6   8   4          5.64          4.96         3.23 o
   7   8   4         24.86         21.24         5.21 o
   8   8   4          4.92          1.27         3.95 o
  -9   9   4          4.02          2.08         2.51 o
  -8   9   4         14.74         14.46         5.15 o
  -7   9   4         22.02         19.81         3.19 o
  -6   9   4        106.25        108.14         5.90 o
  -5   9   4         53.84         52.85         5.26 o
  -4   9   4         13.71         15.02         2.19 o
  -3   9   4        268.18        293.81         6.45 o
   0   9   4        225.77        227.82         7.84 o
   1   9   4        147.42        165.38         7.35 o
   2   9   4         35.53         33.23         1.84 o
   3   9   4         44.84         48.79         3.37 o
   4   9   4          3.38          0.80         2.27 o
   5   9   4         30.75         29.89         4.85 o
   6   9   4          6.25          7.06         3.17 o
   7   9   4         47.75         57.63         7.47 o
   8   9   4         12.92         11.50         4.27 o
  -9  10   4         12.88         14.68         3.47 o
  -8  10   4          0.86          5.19         2.31 o
  -7  10   4         12.71          7.86         2.46 o
  -6  10   4         15.93         17.33         2.82 o
  -5  10   4          8.89         13.17         3.22 o
  -4  10   4         18.40         22.08         2.01 o
  -3  10   4          8.55          6.44         1.34 o
   0  10   4        140.63        150.92         6.20 o
   1  10   4         34.93         33.91         3.09 o
   2  10   4          6.77          4.45         0.93 o
   3  10   4        391.67        392.62         9.74 o
   4  10   4         47.91         42.90         4.61 o
   5  10   4         56.15         49.83         5.73 o
   6  10   4         31.80         31.71         5.37 o
   7  10   4         14.81          8.56         3.82 o
   8  10   4         13.44          3.50         3.78 o
  -8  11   4          4.42          4.78         5.61 o
  -7  11   4          8.65          9.72         2.61 o
  -6  11   4         43.87         43.37         4.76 o
  -5  11   4         36.71         32.33         3.18 o
  -4  11   4          7.78          8.45         1.61 o
  -3  11   4         14.86         18.42         3.42 o
   1  11   4         18.95         21.88         2.51 o
   2  11   4        110.38        107.65         4.72 o
   3  11   4         91.32         89.23         7.19 o
   4  11   4        147.95        150.77         8.68 o
   5  11   4         30.11         26.27         4.52 o
   7  11   4          3.89          1.22         3.04 o
   8  11   4         10.38         13.29         4.83 o
  -8  12   4          1.95          6.00         4.66 o
  -7  12   4         15.92         18.47         4.83 o
  -6  12   4         27.62         25.85         3.67 o
  -5  12   4          1.69         -1.56         1.56 o
  -4  12   4        168.10        153.31         9.07 o
  -3  12   4         67.05         67.01         5.87 o
   1  12   4        102.14         92.88         4.80 o
   2  12   4         54.15         51.84         3.23 o
   3  12   4        191.93        173.68         8.85 o
   4  12   4         31.75         29.08         4.02 o
   5  12   4         63.10         63.77         6.22 o
   6  12   4          8.30         12.97         3.93 o
   7  12   4          9.62          8.45         3.67 o
   8  12   4          0.69          0.75         3.13 o
  -8  13   4          2.93          3.30         3.76 o
  -7  13   4          0.10         -1.77         3.27 o
  -6  13   4          5.12          3.23         3.38 o
  -5  13   4          1.08         -1.09         3.17 o
  -4  13   4         30.13         33.54         4.87 o
  -3  13   4         30.51         27.77         4.24 o
   1  13   4         61.03         57.21         3.74 o
   2  13   4         71.37         73.25         3.81 o
   3  13   4         35.83         36.35         3.20 o
   4  13   4         10.03          4.76         1.79 o
   5  13   4         10.67          7.87         2.91 o
   6  13   4          5.68          7.65         3.30 o
   7  13   4          3.07          8.36         3.51 o
  -7  14   4          5.81          7.12         4.15 o
  -6  14   4          8.53         11.10         4.18 o
  -5  14   4          0.06         -3.56         3.56 o
  -4  14   4         21.12         22.72         4.52 o
  -3  14   4        100.27        107.13         8.01 o
   2  14   4        158.86        167.51         5.83 o
   3  14   4         55.62         46.25         3.42 o
   4  14   4          3.54          5.25         1.92 o
   5  14   4         41.32         39.33         5.09 o
  -7  15   4          3.11          3.34         3.56 o
  -6  15   4          0.52          0.37         3.30 o
  -5  15   4         25.58         26.40         5.60 o
  -4  15   4         57.94         52.40         6.19 o
  -3  15   4         38.06         37.00         5.32 o
   2  15   4         57.72         55.64         6.44 o
   3  15   4         26.87         36.03         5.79 o
   4  15   4         58.74         52.42         6.64 o
  -7  16   4          8.15          5.97         3.92 o
  -6  16   4          7.58          9.40         4.12 o
  -5  16   4          0.80          2.91         2.24 o
  -4  16   4          3.08          4.73         3.15 o
  -3  16   4         19.51         15.65         3.83 o
   2  16   4         51.97         53.36         6.58 o
   3  16   4        138.95        143.64        10.65 o
   4  16   4         16.59         18.53         4.89 o
  -6  17   4          2.06          3.16         3.66 o
  -5  17   4          1.41          2.21         5.51 o
  -4  17   4         12.57         12.74         3.94 o
  -3  17   4         26.19         31.57         5.22 o
   2  17   4         76.79         60.89         7.26 o
   3  17   4         48.80         57.50         6.94 o
   4  17   4          3.90          5.76         3.41 o
  -6  18   4          2.06          9.44         4.61 o
  -5  18   4          9.60         12.26         5.69 o
  -4  18   4          8.91          6.71         3.74 o
  -3  18   4          5.67         -2.98         3.10 o
   2  18   4         10.55          9.40         3.93 o
   3  18   4          5.40          4.40         3.16 o
   4  18   4         20.99         26.94         5.59 o
  -5  19   4          2.75          0.10         3.15 o
  -4  19   4         38.44         40.83         6.32 o
  -3  19   4         11.05          7.93         3.62 o
   2  19   4          5.81          0.06         3.09 o
   3  19   4         14.41         20.16         4.96 o
   4  19   4          0.01         -0.64         3.02 o
  -5  20   4         17.46         15.26         5.05 o
  -4  20   4         20.65         19.20         5.38 o
  -3  20   4         44.49         52.91         7.44 o
   2  20   4         17.14         14.40         4.69 o
   3  20   4         10.65         14.65         4.58 o
   4  20   4          2.41         10.17         4.19 o
  -5  21   4          3.48          6.95         3.90 o
  -4  21   4          8.18          9.22         4.22 o
  -3  21   4          9.75          4.43         3.61 o
   1  21   4          2.84         -0.14         4.16 o
   2  21   4          0.69         -1.90         3.84 o
   3  21   4          2.34          6.02         4.11 o
  -4  22   4          7.64         11.88         4.86 o
  -3  22   4          1.08          0.10         3.37 o
   1  22   4         22.74         23.80         5.85 o
   2  22   4         11.23         15.70         4.78 o
  -3  23   4          7.87          3.96         3.61 o
  -2  23   4         14.37         11.59         4.53 o
   1  23   4         13.21          6.17         3.79 o
  -1 -24   5          4.25          4.98         3.95 o
  -1 -23   5          5.01          4.45         3.61 o
   0 -23   5          3.76          4.80         3.63 o
   1 -23   5          6.74         24.95         6.50 o
  -3 -22   5         18.44         16.75         7.42 o
  -2 -22   5         13.94          7.72         2.49 o
  -1 -22   5          2.83          2.11         1.85 o
   0 -22   5          5.83          1.87         1.91 o
   1 -22   5         14.33         15.89         4.88 o
   2 -22   5          1.24         -4.71         4.71 o
  -5 -21   5          5.21          2.36         3.37 o
  -4 -21   5         10.34          9.77         3.02 o
  -3 -21   5          1.56         -2.60         2.60 o
  -2 -21   5          3.71          0.39         1.82 o
  -1 -21   5          0.62          1.63         2.20 o
   0 -21   5          1.14          1.75         1.85 o
   1 -21   5         13.38         10.62         2.88 o
   2 -21   5         20.24         23.24         3.83 o
   3 -21   5         36.85         51.29         7.67 o
  -5 -20   5          0.03         -3.07         3.07 o
  -4 -20   5          2.43          2.83         2.25 o
  -3 -20   5          4.45          5.66         2.56 o
  -2 -20   5          6.19         -0.97         2.37 o
  -1 -20   5          2.96         -1.74         1.74 o
   0 -20   5          3.35          3.21         1.81 o
   1 -20   5          8.88         10.54         2.81 o
   2 -20   5          4.84          6.70         3.90 o
   3 -20   5          2.67         -1.90         3.59 o
   4 -20   5          4.75          2.81         2.70 o
  -6 -19   5          4.06          1.54         2.15 o
  -5 -19   5          2.25          1.27         2.12 o
  -4 -19   5          1.04         -1.29         1.75 o
  -3 -19   5         11.69         11.67         3.31 o
  -2 -19   5         20.43         17.53         2.45 o
  -1 -19   5          1.66         -0.54         1.77 o
   0 -19   5          6.09         -0.85         2.13 o
   1 -19   5          5.75          2.16         3.01 o
   2 -19   5         22.35         24.57         5.78 o
   3 -19   5          7.80          8.09         2.89 o
   4 -19   5          0.24          3.96         4.95 o
  -6 -18   5          3.54          4.87         2.73 o
  -5 -18   5          3.83          2.59         2.06 o
  -4 -18   5         13.58         15.29         2.56 o
  -3 -18   5          5.26          5.71         1.53 o
  -2 -18   5          2.58          3.11         1.40 o
  -1 -18   5         28.47         25.93         2.84 o
   0 -18   5          4.71          4.30         1.82 o
   1 -18   5          4.65          6.93         2.29 o
   2 -18   5          1.51          1.45         3.39 o
   3 -18   5         22.66         24.79         4.00 o
   4 -18   5         17.94         15.96         3.41 o
   5 -18   5         12.38         11.96         3.50 o
  -6 -17   5          5.19          5.89         4.15 o
  -5 -17   5          0.33         -1.32         3.02 o
  -4 -17   5         14.71         13.52         3.35 o
  -3 -17   5          5.08          5.36         1.51 o
  -2 -17   5          9.96          3.20         1.36 o
  -1 -17   5         28.81         27.20         2.71 o
   0 -17   5         46.12         38.06         3.70 o
   1 -17   5         66.13         61.71         7.04 o
   2 -17   5         32.67         31.06         6.42 o
   3 -17   5          2.45          4.90         1.94 o
   4 -17   5         13.59         11.04         3.35 o
   5 -17   5          6.07          2.93         2.98 o
  -7 -16   5          2.14          1.92         3.67 o
  -6 -16   5         18.12         20.24         4.11 o
  -5 -16   5          1.94         -2.16         2.37 o
  -4 -16   5         45.36         50.99         3.77 o
  -3 -16   5        106.87        114.49         4.32 o
  -2 -16   5         14.95         18.57         1.98 o
  -1 -16   5          1.40         -0.14         1.54 o
   0 -16   5         20.64         21.30         2.83 o
   1 -16   5         10.53          6.28         3.27 o
   2 -16   5          9.23          6.55         1.91 o
   3 -16   5          3.16          1.36         1.81 o
   4 -16   5         24.65         23.72         6.84 o
   5 -16   5          4.55         10.06         3.09 o
   6 -16   5          8.90         11.70         3.48 o
  -7 -15   5          2.76         -4.34         4.34 o
  -6 -15   5          7.89          8.66         4.78 o
  -5 -15   5         12.59          8.83         3.36 o
  -4 -15   5         68.59         64.86         5.05 o
  -3 -15   5         13.34         16.46         1.97 o
  -2 -15   5        105.03         90.16         3.69 o
  -1 -15   5        227.94        226.21         5.66 o
   0 -15   5         11.87         15.67         2.70 o
   1 -15   5        144.82        134.43         6.48 o
   2 -15   5          6.42          8.07         2.00 o
   3 -15   5         30.54         23.46         2.70 o
   4 -15   5          2.77          2.57         1.86 o
   5 -15   5          3.88          2.25         2.36 o
   6 -15   5          2.54          1.54         2.65 o
  -7 -14   5          3.71          1.35         3.63 o
  -6 -14   5         16.71         12.79         2.76 o
  -5 -14   5         26.69         26.14         3.77 o
  -4 -14   5          4.66          3.52         2.16 o
  -3 -14   5         82.00         79.73         3.40 o
  -2 -14   5         17.52         19.53         1.97 o
  -1 -14   5        483.28        453.07         8.02 o
   0 -14   5         28.44         27.86         2.58 o
   1 -14   5        105.94         85.99         5.89 o
   2 -14   5         99.79         96.57         3.71 o
   3 -14   5         37.33         33.40         2.48 o
   4 -14   5         31.89         31.21         2.48 o
   5 -14   5         15.06         16.59         2.73 o
   6 -14   5          2.82         -0.34         2.61 o
   7 -14   5          3.59          0.87         2.80 o
  -7 -13   5          1.56          4.32         3.70 o
  -6 -13   5         31.05         34.97         4.06 o
  -5 -13   5         12.18          8.13         2.57 o
  -4 -13   5         31.40         26.00         4.00 o
  -3 -13   5         20.28         19.81         3.17 o
  -2 -13   5         30.50         30.16         2.15 o
  -1 -13   5         43.16         36.95         2.26 o
   0 -13   5        199.83        206.61         5.39 o
   1 -13   5        236.62        216.24         5.83 o
   2 -13   5        149.92        135.42         4.93 o
   3 -13   5        141.22        145.75         4.62 o
   4 -13   5         90.18         92.78         4.68 o
   5 -13   5          1.45          1.39         1.81 o
   6 -13   5         32.66         30.22         3.41 o
   7 -13   5          8.52          8.21         2.53 o
  -8 -12   5          4.82         13.41         5.07 o
  -7 -12   5          4.69          7.57         3.67 o
  -6 -12   5          4.93          1.98         2.16 o
  -5 -12   5          9.47         10.44         3.91 o
  -4 -12   5         68.01         67.29         4.82 o
  -3 -12   5        155.46        158.59         5.81 o
  -2 -12   5         18.33         16.90         1.64 o
  -1 -12   5         53.61         54.41         2.52 o
   0 -12   5         51.99         41.99         2.87 o
   1 -12   5         30.34         26.64         2.15 o
   2 -12   5         25.76         24.63         2.05 o
   3 -12   5         23.18         23.88         1.86 o
   4 -12   5         19.34         21.90         2.09 o
   5 -12   5         28.05         29.06         2.44 o
   6 -12   5         43.73         47.01         5.37 o
   7 -12   5          5.10          7.62         2.56 o
   8 -12   5         32.24         46.76         7.44 o
  -8 -11   5         12.01         11.86         4.70 o
  -7 -11   5          7.14          2.69         3.43 o
  -6 -11   5         21.13         18.67         2.97 o
  -5 -11   5         47.03         46.93         4.07 o
  -4 -11   5          5.65          8.26         2.30 o
  -3 -11   5         11.20         17.83         1.89 o
  -2 -11   5         48.07         49.48         2.83 o
  -1 -11   5         42.05         43.68         2.03 o
   0 -11   5         61.44         52.99         2.49 o
   1 -11   5          6.28          6.84         1.23 o
   2 -11   5          3.42          0.49         1.21 o
   3 -11   5         16.23         13.39         1.52 o
   4 -11   5         37.79         38.59         2.58 o
   5 -11   5         12.24         14.37         1.92 o
   6 -11   5         17.17         18.68         2.33 o
   7 -11   5         67.88         60.74         3.90 o
   8 -11   5          8.95          6.34         4.62 o
  -8 -10   5         24.28         31.80         6.46 o
  -7 -10   5          1.89         -0.22         3.15 o
  -6 -10   5         19.00         18.14         4.20 o
  -5 -10   5         59.21         57.25         4.32 o
  -4 -10   5         16.94         19.00         2.70 o
  -3 -10   5         28.62         29.96         2.15 o
  -2 -10   5          2.30          4.20         1.31 o
  -1 -10   5        158.82        151.22         3.48 o
   0 -10   5        310.06        314.74         5.92 o
   1 -10   5         72.37         77.26         2.99 o
   2 -10   5         75.68         85.06         3.72 o
   3 -10   5        242.41        240.96         5.42 o
   4 -10   5          2.93          3.52         2.36 o
   5 -10   5         65.72         63.84         3.40 o
   6 -10   5         22.77         23.95         4.40 o
   7 -10   5         21.17         26.69         3.16 o
   8 -10   5         20.64         25.82         4.31 o
  -8  -9   5          3.93          2.93         4.09 o
  -7  -9   5          1.33          2.93         3.72 o
  -6  -9   5          3.82          3.08         3.08 o
  -5  -9   5         21.23         26.13         3.16 o
  -4  -9   5          5.32          7.77         2.04 o
  -3  -9   5        106.20        107.10         3.62 o
  -2  -9   5         42.42         42.80         2.39 o
  -1  -9   5          3.97          6.77         1.00 o
   0  -9   5         12.73         14.66         1.44 o
   1  -9   5        129.33        138.51         3.75 o
   2  -9   5          3.13          2.15         1.25 o
   3  -9   5         14.62         15.90         1.86 o
   4  -9   5        203.03        204.50         6.16 o
   5  -9   5         57.48         55.17         3.58 o
   6  -9   5         55.52         57.94         7.30 o
   7  -9   5         13.29         11.03         4.16 o
   8  -9   5         49.92         54.48         4.62 o
  -8  -8   5          1.24          6.47         3.94 o
  -7  -8   5         67.50         68.79         8.30 o
  -6  -8   5         39.71         37.55         3.57 o
  -5  -8   5         19.81         17.67         2.65 o
  -4  -8   5         17.21         22.00         2.66 o
  -3  -8   5         56.54         53.90         3.32 o
  -2  -8   5          2.75          3.66         0.98 o
  -1  -8   5        328.03        306.49         5.58 o
   0  -8   5         16.51         15.16         1.58 o
   1  -8   5        212.41        218.61         5.36 o
   2  -8   5         65.81         73.72         3.34 o
   3  -8   5         68.65         69.07         3.18 o
   4  -8   5         35.55         36.48         2.69 o
   5  -8   5         17.37         18.85         3.85 o
   6  -8   5         66.18         67.45         5.32 o
   7  -8   5         20.64         23.54         3.74 o
   8  -8   5         38.53         42.19         5.03 o
  -8  -7   5          5.87          5.08         3.75 o
  -7  -7   5         35.73         43.11         6.92 o
  -6  -7   5          3.51          4.99         1.91 o
  -5  -7   5         21.18         20.36         3.66 o
  -4  -7   5         97.23        106.28         4.90 o
  -3  -7   5          9.94          9.50         2.19 o
  -2  -7   5         97.80         91.67         2.20 o
  -1  -7   5         95.88         97.88         2.90 o
   0  -7   5        169.65        172.29         4.51 o
   1  -7   5        177.74        174.67         4.63 o
   2  -7   5         28.27         39.04         3.05 o
   3  -7   5         30.55         30.84         2.57 o
   4  -7   5         65.72         65.34         8.62 o
   5  -7   5         11.57         15.99         2.70 o
   6  -7   5         66.79         73.29         5.44 o
   7  -7   5         10.49          6.31         4.10 o
   8  -7   5         14.38         17.84         3.72 o
  -9  -6   5          5.08          5.46         4.55 o
  -8  -6   5         15.92         12.37         4.48 o
  -7  -6   5         14.59         13.50         4.38 o
  -6  -6   5         11.44         11.55         2.13 o
  -5  -6   5          0.20          0.12         1.52 o
  -4  -6   5         65.89         71.00         3.90 o
  -3  -6   5        303.07        296.13         7.90 o
  -2  -6   5         21.63         22.04         1.12 o
  -1  -6   5         22.32         20.92         1.43 o
   0  -6   5        138.53        149.59         4.70 o
   1  -6   5        312.98        312.69        18.19 o
   2  -6   5         97.14         98.07         4.42 o
   3  -6   5         31.19         31.42         2.25 o
   4  -6   5         15.01         15.51         2.43 o
   5  -6   5        169.34        176.33         7.55 o
   6  -6   5         28.13         25.68         3.55 o
   7  -6   5         46.63         46.50         5.12 o
   8  -6   5         15.82         18.00         4.03 o
   9  -6   5         26.10         24.22         6.74 o
  -9  -5   5          8.47          8.50         4.58 o
  -8  -5   5         39.99         45.32         7.12 o
  -7  -5   5         27.72         35.20         5.95 o
  -6  -5   5         30.67         27.12         2.66 o
  -5  -5   5         24.27         25.10         2.51 o
  -4  -5   5         98.62        104.29         5.30 o
  -3  -5   5          3.46          3.22         1.35 o
  -2  -5   5         59.68         53.27         1.84 o
  -1  -5   5          8.51          9.82         1.05 o
   0  -5   5         27.82         28.11         3.35 o
   1  -5   5        361.35        409.81         8.74 o
   2  -5   5        401.85        416.29        13.59 o
   3  -5   5         82.91         85.28         3.43 o
   4  -5   5         25.57         23.37         3.99 o
   5  -5   5         72.94         71.76         4.94 o
   6  -5   5        112.50        133.43         7.21 o
   7  -5   5         26.99         33.47         6.05 o
   8  -5   5         23.18         32.02         4.72 o
   9  -5   5         14.36         25.79         6.55 o
  -9  -4   5         12.20         11.21         4.73 o
  -8  -4   5          3.84          3.44         3.29 o
  -7  -4   5          9.15         10.46         3.86 o
  -6  -4   5         16.75         13.14         2.61 o
  -5  -4   5          5.22          1.17         1.59 o
  -4  -4   5         18.66         16.99         1.60 o
  -3  -4   5         34.15         39.35         2.50 o
  -2  -4   5         35.96         36.09         3.67 o
  -1  -4   5        212.64        215.89         4.32 o
   0  -4   5        124.97        131.36         6.69 o
   1  -4   5       1647.78       1740.00        27.05 o
   2  -4   5         34.26         30.96         2.61 o
   3  -4   5        190.27        214.78        12.23 o
   4  -4   5         42.10         42.78         3.53 o
   5  -4   5         11.13          8.56         2.52 o
   6  -4   5         16.53         18.79         3.18 o
   7  -4   5         27.40         29.28         6.91 o
   8  -4   5         12.76         14.46         3.72 o
   9  -4   5         25.03         23.82         6.45 o
  -9  -3   5         13.20         14.35         4.69 o
  -8  -3   5          0.03          2.89         5.21 o
  -7  -3   5          2.83         -1.99         2.28 o
  -6  -3   5         13.06         13.19         2.58 o
  -5  -3   5         24.65         21.27         1.80 o
  -4  -3   5         17.21         15.90         1.50 o
  -3  -3   5          5.54          3.14         1.07 o
  -2  -3   5         14.66         14.30         1.35 o
  -1  -3   5         63.08         62.73         2.78 o
   0  -3   5        821.14        798.66        19.34 o
   1  -3   5       1105.84       1132.34        16.54 o
   2  -3   5         37.40         40.11         3.46 o
   3  -3   5        137.58        138.69         8.21 o
   4  -3   5         84.41         92.10         5.08 o
   5  -3   5        225.37        240.83         8.98 o
   6  -3   5         37.06         36.00         4.08 o
   7  -3   5         20.84         19.09         3.56 o
   8  -3   5         36.27         33.89         5.86 o
   9  -3   5         28.13         24.22         6.51 o
  -9  -2   5         10.08          9.21         2.90 o
  -8  -2   5          3.04         -2.14         3.18 o
  -7  -2   5         23.10         20.72         3.22 o
  -6  -2   5         11.64          9.27         3.80 o
  -5  -2   5         16.18         14.44         2.16 o
  -4  -2   5         16.11         16.35         1.37 o
  -3  -2   5         30.36         28.85         1.73 o
  -2  -2   5        274.28        298.59         7.44 o
  -1  -2   5        671.04        712.02        12.67 o
   0  -2   5       1081.69       1115.06        21.88 o
   1  -2   5        172.91        186.35         3.96 o
   2  -2   5        651.83        742.72        19.16 o
   3  -2   5        124.17        133.17         8.21 o
   4  -2   5        161.86        169.72         6.81 o
   5  -2   5         64.88         70.96         5.13 o
   6  -2   5          8.32          7.35         2.61 o
   7  -2   5         18.89         25.45         4.09 o
   8  -2   5          6.27          6.73         3.03 o
   9  -2   5          0.26          4.32         5.03 o
  -9  -1   5          1.80          4.77         2.72 o
  -8  -1   5          0.82          0.14         2.31 o
  -7  -1   5          2.34          0.57         1.89 o
  -6  -1   5         16.17         15.08         2.62 o
  -5  -1   5        190.15        179.58        10.74 o
  -4  -1   5          3.72          3.10         0.82 o
  -3  -1   5         80.51         85.92         3.20 o
  -2  -1   5        230.56        238.76         8.63 o
  -1  -1   5       1494.03       1523.62        40.09 o
   0  -1   5        710.36        745.18        17.88 o
   1  -1   5        832.73        857.47        10.69 o
   2  -1   5        853.17        912.22        10.66 o
   3  -1   5        931.29        995.60        24.94 o
   4  -1   5        293.10        305.08         9.31 o
   5  -1   5        117.46        121.45        16.54 o
   6  -1   5          5.04          4.22         2.54 o
   7  -1   5         83.57         90.01         6.72 o
   8  -1   5          4.51          5.84         3.22 o
   9  -1   5         11.72         11.06         5.01 o
  -9   0   5          0.35         -2.64         2.64 o
  -8   0   5          0.36         -2.50         4.16 o
  -7   0   5          0.33          1.59         2.12 o
  -6   0   5          7.88          5.48         1.88 o
  -5   0   5         74.62         77.70         4.74 o
  -4   0   5         54.32         54.94         3.60 o
  -3   0   5         42.39         48.46         4.30 o
  -2   0   5         80.07         74.75         9.49 o
  -1   0   5        905.31        997.90        21.52 o
   0   0   5        707.98        733.38        13.10 o
   1   0   5       2779.64       2912.69        44.72 o
   2   0   5        904.18        977.39        14.21 o
   3   0   5         29.99         34.18        10.36 o
   4   0   5         80.76         52.36         5.62 o
   5   0   5         11.85         11.42         2.70 o
   6   0   5         14.42         15.35         3.23 o
   7   0   5         17.61         23.18         3.86 o
   8   0   5          7.57         11.57         6.46 o
   9   0   5          1.86         -0.86         3.82 o
  -9   1   5          1.82          1.85         2.66 o
  -8   1   5          0.81         -1.03         2.32 o
  -7   1   5          2.37          1.08         2.04 o
  -6   1   5         16.23         14.70         2.76 o
  -5   1   5        190.25        199.88         7.33 o
  -4   1   5          3.64          1.89         1.46 o
  -3   1   5         80.07         88.89         5.61 o
  -2   1   5        231.65        225.33         5.77 o
  -1   1   5       1491.98       1588.02        20.84 o
   0   1   5        709.86        746.11        12.26 o
   1   1   5        832.24        891.37        20.56 o
   2   1   5        854.08        878.04        21.46 o
   3   1   5        930.59        959.86        24.63 o
   4   1   5        293.47        309.33        13.49 o
   5   1   5        117.45        121.47         6.46 o
   6   1   5          5.05          3.77         3.10 o
   7   1   5         83.32         83.46         6.36 o
   8   1   5          4.54         11.86         3.52 o
  -9   2   5         10.10         10.79         2.95 o
  -8   2   5          3.05          2.54         2.35 o
  -7   2   5         23.17         28.00         3.53 o
  -6   2   5         11.62         11.06         2.25 o
  -5   2   5         16.21         14.63         2.29 o
  -4   2   5         15.95         16.28         2.19 o
  -3   2   5         30.64         28.32         3.29 o
  -2   2   5        275.18        289.48         4.80 o
  -1   2   5        669.71        747.51         8.83 o
   0   2   5       1082.99       1096.48        11.54 o
   1   2   5        172.53        177.54         6.04 o
   2   2   5        652.47        749.48        19.36 o
   3   2   5        124.03        137.33         8.23 o
   4   2   5        161.83        168.46         9.95 o
   5   2   5         64.96         65.82         7.10 o
   6   2   5          8.38         16.30         4.72 o
   7   2   5         18.93         28.19         7.01 o
   8   2   5          6.29         13.65         5.30 o
  -9   3   5         13.22         12.93         3.33 o
  -8   3   5          0.03          0.14         2.08 o
  -7   3   5          2.80          2.11         2.93 o
  -6   3   5         13.02         11.76         2.22 o
  -5   3   5         24.65         23.39         2.62 o
  -4   3   5         17.22         15.34         2.00 o
  -3   3   5          5.56          3.16         1.61 o
  -2   3   5         14.70         14.04         1.07 o
  -1   3   5         62.79         61.48         2.31 o
   0   3   5        821.46        819.68         9.84 o
   1   3   5       1106.14       1120.17        15.79 o
   2   3   5         37.32         38.85         4.13 o
   3   3   5        137.52        150.15         8.52 o
   4   3   5         84.30         87.56         7.22 o
   5   3   5        225.27        234.10        12.70 o
   6   3   5         37.09         30.93         5.90 o
   7   3   5         20.94         18.07         5.07 o
   8   3   5         36.29         44.33         7.47 o
  -9   4   5         12.25         15.53         4.42 o
  -8   4   5          3.88          6.62         2.62 o
  -7   4   5          9.17         10.60         3.84 o
  -6   4   5         16.79         12.85         2.29 o
  -5   4   5          5.21         -0.79         1.74 o
  -4   4   5         18.76         15.45         2.08 o
  -3   4   5         34.09         37.79         3.48 o
  -2   4   5         35.69         45.23         2.52 o
  -1   4   5        211.96        220.59         4.43 o
   0   4   5        124.85        137.55         3.31 o
   1   4   5       1648.29       1706.90        22.34 o
   2   4   5         34.22         30.23         1.58 o
   3   4   5        190.62        201.09         9.84 o
   4   4   5         41.97         42.23         5.27 o
   5   4   5         11.26          9.17         4.00 o
   6   4   5         16.45         19.05         4.97 o
   7   4   5         27.39         35.47         6.37 o
   8   4   5         12.79         16.09         5.37 o
  -9   5   5          8.47          6.84         2.82 o
  -8   5   5         39.96         39.48         4.42 o
  -7   5   5         27.85         26.92         3.50 o
  -6   5   5         30.54         25.47         3.09 o
  -5   5   5         24.15         20.63         2.42 o
  -4   5   5         98.77         96.70         4.59 o
  -3   5   5          3.46          2.43         1.18 o
  -2   5   5         59.92         57.83         2.64 o
  -1   5   5          8.40          8.49         1.08 o
   0   5   5         28.02         35.07         1.76 o
   1   5   5        362.45        389.07         7.98 o
   2   5   5        402.54        397.08         7.14 o
   3   5   5         83.08         78.34         6.10 o
   4   5   5         25.63         21.69         3.88 o
   5   5   5         72.90         72.48         7.16 o
   6   5   5        112.50        116.69         9.69 o
   7   5   5         27.07         31.38         6.45 o
   8   5   5         23.20         24.98         6.35 o
  -9   6   5          5.07          5.18         2.88 o
  -8   6   5         15.87         17.24         3.20 o
  -7   6   5         14.63         12.84         2.77 o
  -6   6   5         11.40         10.74         3.23 o
  -5   6   5          0.21         -1.81         1.81 o
  -4   6   5         65.94         63.01         3.76 o
  -3   6   5        302.97        308.30         7.57 o
  -2   6   5         21.85         23.16         1.51 o
  -1   6   5         22.24         20.95         1.37 o
   0   6   5        138.75        142.66         3.76 o
   1   6   5        312.98        305.95         5.88 o
   2   6   5         97.38         92.96         3.03 o
   3   6   5         30.99         32.69         4.08 o
   4   6   5         14.99         20.96         3.90 o
   5   6   5        168.81        162.33        10.38 o
   6   6   5         28.19         35.89         5.86 o
   7   6   5         46.53         56.12         7.75 o
   8   6   5         15.81         26.41         6.67 o
  -9   7   5         10.13          8.37         2.77 o
  -8   7   5          5.84          4.26         2.35 o
  -7   7   5         35.64         36.01         4.66 o
  -6   7   5          3.50          4.14         2.02 o
  -5   7   5         21.16         16.97         2.45 o
  -4   7   5         97.11        100.01         5.82 o
  -3   7   5          9.91         10.04         1.25 o
  -2   7   5         97.94         90.99         3.51 o
  -1   7   5         95.64        102.98         5.88 o
   0   7   5        169.24        172.53         5.18 o
   1   7   5        177.56        174.36         7.12 o
   2   7   5         28.32         31.68         2.24 o
   3   7   5         30.52         30.66         3.75 o
   4   7   5         66.13         63.81         6.03 o
   5   7   5         11.58         14.28         4.14 o
   6   7   5         66.86         73.99         7.89 o
   8   7   5         14.39         20.56         6.10 o
  -9   8   5         11.52          6.55         2.84 o
  -8   8   5          1.25         -0.91         2.17 o
  -7   8   5         67.46         59.73         4.93 o
  -6   8   5         39.68         39.64         3.78 o
  -5   8   5         19.89         21.86         2.69 o
  -4   8   5         17.19         22.96         2.49 o
  -3   8   5         56.59         54.73         2.50 o
  -2   8   5          2.75          2.21         0.67 o
  -1   8   5        327.53        328.51        11.42 o
   0   8   5         16.76         16.26         1.87 o
   1   8   5        212.65        219.37         5.20 o
   2   8   5         65.97         67.27         2.38 o
   3   8   5         68.76         54.33         9.21 o
   4   8   5         35.55         35.11         4.64 o
   5   8   5         17.37         19.95         4.40 o
   6   8   5         66.16         80.93         8.21 o
   7   8   5         20.57         23.66         5.49 o
  -9   9   5          8.50          2.98         4.05 o
  -8   9   5          3.93          4.01         2.33 o
  -7   9   5          1.34          2.37         2.98 o
  -6   9   5          3.81          6.48         2.47 o
  -5   9   5         21.15         20.64         2.67 o
  -4   9   5          5.33          6.15         1.47 o
  -3   9   5        106.27        103.90         3.45 o
  -2   9   5         42.29         37.08         4.45 o
  -1   9   5          3.99          4.13         1.99 o
   0   9   5         12.69         11.48         2.37 o
   1   9   5        129.66        138.03         4.96 o
   2   9   5          3.10          2.15         0.77 o
   3   9   5         14.55         13.10         2.74 o
   4   9   5        202.66        209.21        10.80 o
   5   9   5         57.28         62.46         6.52 o
   6   9   5         55.38         57.55         7.21 o
   7   9   5         13.20         14.56         4.99 o
   8   9   5         49.97         47.73         7.71 o
  -8  10   5         24.24         23.76         5.12 o
  -7  10   5          1.86         -1.61         2.01 o
  -6  10   5         18.89         18.71         2.75 o
  -5  10   5         59.21         60.50         4.13 o
  -4  10   5         16.92         17.34         2.19 o
  -3  10   5         28.66         30.10         1.94 o
  -2  10   5          2.30          1.23         2.14 o
   0  10   5        310.62        340.63        10.97 o
   1  10   5         72.45         75.46         3.78 o
   2  10   5         75.84         81.23         6.76 o
   3  10   5        242.56        236.85        11.79 o
   4  10   5          2.88          4.60         2.85 o
   5  10   5         65.84         59.19         6.46 o
   6  10   5         22.65         33.70         5.49 o
   7  10   5         21.15         44.00         6.98 o
   8  10   5         20.59         31.33         6.82 o
  -8  11   5         11.99          9.08         4.12 o
  -7  11   5          7.16          5.90         3.84 o
  -6  11   5         21.17         21.80         2.96 o
  -5  11   5         46.89         48.55         3.85 o
  -4  11   5          5.66          4.65         1.76 o
  -3  11   5         11.24         11.88         2.13 o
   1  11   5          6.35          5.46         1.49 o
   2  11   5          3.42          1.28         1.61 o
   3  11   5         16.35         13.56         2.20 o
   4  11   5         37.72         32.10         4.52 o
   5  11   5         12.24         10.25         3.24 o
   6  11   5         17.22         26.07         5.05 o
   7  11   5         67.77         73.27         8.36 o
   8  11   5          8.90         13.73         4.71 o
  -8  12   5          4.80          3.89         3.46 o
  -7  12   5          4.71          5.33         3.73 o
  -6  12   5          4.96          2.58         3.41 o
  -5  12   5          9.39         10.73         3.47 o
  -4  12   5         68.04         68.87         6.31 o
  -3  12   5        155.26        161.40         6.65 o
   1  12   5         30.34         29.70         2.62 o
   2  12   5         25.85         24.36         3.33 o
   3  12   5         23.07         23.09         2.72 o
   4  12   5         19.30         16.96         3.52 o
   5  12   5         27.97         23.15         4.11 o
   6  12   5         43.65         48.99         6.40 o
   7  12   5          5.12         11.56         4.50 o
   8  12   5         32.22         38.46         7.07 o
  -7  13   5          1.57         -0.28         3.40 o
  -6  13   5         31.03         38.85         6.23 o
  -5  13   5         12.28         13.14         3.98 o
  -4  13   5         31.53         27.29         6.28 o
  -3  13   5         20.26         13.28         3.42 o
   1  13   5        236.57        226.76         6.88 o
   2  13   5        149.86        145.32         5.78 o
   3  13   5        141.39        132.03         6.25 o
   4  13   5         90.25         88.42         6.82 o
   5  13   5          1.45         -1.35         2.37 o
   6  13   5         32.67         27.02         5.04 o
   7  13   5          8.57         10.08         4.03 o
  -7  14   5          3.68          9.72         4.14 o
  -6  14   5         16.65         18.32         4.79 o
  -5  14   5         26.74         16.30         4.25 o
  -4  14   5          4.62          3.77         2.44 o
  -3  14   5         82.12         77.21         6.86 o
   1  14   5        105.86         88.10         4.33 o
   2  14   5         99.83         97.39         4.76 o
   3  14   5         37.30         35.16         3.21 o
   4  14   5         31.99         32.65         4.44 o
  -7  15   5          2.77         -3.30         3.99 o
  -6  15   5          7.87         12.35         4.97 o
  -5  15   5         12.57         11.94         4.01 o
  -4  15   5         68.37         63.70        10.14 o
  -3  15   5         13.37         10.02         3.25 o
   1  15   5        145.38        134.68         9.45 o
   2  15   5          6.42          6.76         3.23 o
   3  15   5         30.67         25.48         4.81 o
  -6  16   5         18.17         27.41         5.90 o
  -4  16   5         45.33         54.32         4.86 o
  -3  16   5        106.77        112.59         8.85 o
   1  16   5         10.50          8.30         3.23 o
   2  16   5          9.16          4.60         3.15 o
   3  16   5          3.14          3.87         3.57 o
   4  16   5         24.64         29.12         5.73 o
  -6  17   5          5.18          4.59         3.94 o
  -5  17   5          0.33         -1.33         3.45 o
  -4  17   5         14.63         19.08         5.79 o
  -3  17   5          5.12          4.10         3.36 o
   1  17   5         66.21         66.22         7.17 o
   2  17   5         32.77         37.51         6.00 o
   3  17   5          2.44          3.61         3.25 o
   4  17   5         13.59         15.59         4.65 o
  -5  18   5          3.86          7.83         2.78 o
  -4  18   5         13.61          6.55         3.75 o
  -3  18   5          5.30         -1.66         3.11 o
   1  18   5          4.74          3.01         2.88 o
   2  18   5          1.51          2.30         2.87 o
   3  18   5         22.68         22.74         5.35 o
   4  18   5         17.93         15.44         4.74 o
  -5  19   5          2.24          1.71         2.57 o
  -4  19   5          1.05          5.31         3.85 o
  -3  19   5         11.68          9.29         4.05 o
   1  19   5          5.72          5.60         3.49 o
   2  19   5         22.54         26.41         5.41 o
   3  19   5          7.77          8.00         3.97 o
   4  19   5          0.25         -1.00         3.43 o
  -5  20   5          0.03          1.77         3.47 o
  -4  20   5          2.44          3.81         3.76 o
  -3  20   5          4.44          2.63         3.26 o
   1  20   5          8.94          8.82         3.94 o
   2  20   5          4.78          8.11         4.70 o
   3  20   5          2.67          6.79         4.16 o
   4  20   5          4.72         10.98         4.45 o
  -5  21   5          5.21          2.15         3.74 o
  -4  21   5         10.38          8.22         4.29 o
  -3  21   5          1.56         -4.29         4.29 o
   1  21   5         13.37         16.38         5.03 o
   2  21   5         20.29         23.61         5.59 o
   3  21   5         36.82         49.62         7.88 o
  -4  22   5          2.54          3.89         4.39 o
  -3  22   5         18.44         21.59         5.81 o
  -2  22   5         13.89         12.53         4.27 o
   1  22   5         14.41         15.54         4.38 o
   2  22   5          1.24          4.44         3.78 o
  -2  23   5          2.26          3.51         3.53 o
   0 -23   6          5.02          3.51         4.14 o
  -3 -22   6          6.04          6.20         3.87 o
  -2 -22   6         16.34         13.66         4.67 o
  -1 -22   6          5.59          5.52         2.32 o
   0 -22   6         10.45          8.97         2.98 o
   1 -22   6         47.98         40.49         4.99 o
   2 -22   6          7.44         -0.31         2.48 o
  -4 -21   6         27.79         14.48         4.68 o
  -3 -21   6          0.90         -1.09         2.47 o
  -2 -21   6         11.59         16.39         3.74 o
  -1 -21   6         16.96         18.46         2.91 o
   0 -21   6          2.54          3.37         3.00 o
   1 -21   6          2.43          5.20         2.64 o
   2 -21   6          6.97          7.76         2.77 o
   3 -21   6          4.82         17.69         5.93 o
  -5 -20   6          0.02         -3.18         3.18 o
  -4 -20   6          6.29          7.17         2.87 o
  -3 -20   6          0.90          0.53         2.67 o
  -2 -20   6         11.85         15.80         3.36 o
  -1 -20   6          0.33         -0.75         1.82 o
   0 -20   6          0.25          0.20         1.79 o
   1 -20   6          8.83         10.18         2.76 o
   2 -20   6          4.20          4.15         4.29 o
   3 -20   6         46.43         54.59         8.18 o
  -5 -19   6          5.87          6.77         3.28 o
  -4 -19   6          7.66          8.38         2.97 o
  -3 -19   6         62.02         63.33        11.80 o
  -2 -19   6         14.96         14.96         3.17 o
  -1 -19   6         29.74         31.35         4.86 o
   0 -19   6          8.96          5.02         2.04 o
   1 -19   6         30.96         27.07         3.92 o
   2 -19   6         44.63         37.94         6.56 o
   3 -19   6          7.78         14.60         5.36 o
   4 -19   6         17.73         27.52         4.54 o
  -6 -18   6          6.39         -0.77         3.75 o
  -5 -18   6         11.69          3.49         2.34 o
  -4 -18   6         16.39         13.79         3.47 o
  -3 -18   6          9.92          6.19         3.65 o
  -2 -18   6         14.57         14.34         3.00 o
  -1 -18   6          3.92          4.15         1.87 o
   0 -18   6          0.79          0.99         1.78 o
   1 -18   6          6.09          7.45         3.79 o
   2 -18   6         20.37         15.40         3.05 o
   3 -18   6         15.48         16.62         3.64 o
   4 -18   6         20.31         25.31         4.79 o
   5 -18   6         11.68         13.78         5.42 o
  -6 -17   6         11.99          6.04         2.85 o
  -5 -17   6          5.66          5.23         2.04 o
  -4 -17   6         13.35         16.95         2.55 o
  -3 -17   6         45.65         50.74         3.71 o
  -2 -17   6         13.67         16.15         2.34 o
  -1 -17   6         19.05         18.72         3.15 o
   0 -17   6         12.30          8.63         2.01 o
   1 -17   6         35.57         28.97         3.52 o
   2 -17   6         12.57         15.22         2.97 o
   3 -17   6          1.52          4.85         2.43 o
   4 -17   6         10.97         11.12         3.66 o
   5 -17   6          2.28          5.22         2.84 o
  -6 -16   6          5.51          7.08         4.48 o
  -5 -16   6         15.15         15.30         2.57 o
  -4 -16   6          2.95          1.70         1.79 o
  -3 -16   6         58.52         65.95         4.08 o
  -2 -16   6         33.55         40.96         2.66 o
  -1 -16   6         24.78         17.73         2.39 o
   0 -16   6         29.72         27.46         2.89 o
   1 -16   6         21.55         17.26         2.93 o
   2 -16   6         21.98         18.36         3.96 o
   3 -16   6         16.59         20.40         2.78 o
   4 -16   6          4.96          2.67         2.58 o
   5 -16   6          5.18         10.24         5.77 o
   6 -16   6          9.97          9.48         4.73 o
  -6 -15   6         12.85          4.30         3.61 o
  -5 -15   6         27.76         22.68         5.12 o
  -4 -15   6          6.68          6.43         2.59 o
  -3 -15   6         37.34         37.40         3.11 o
  -2 -15   6         30.19         28.65         2.26 o
  -1 -15   6          3.67          0.53         1.52 o
   0 -15   6        109.47        107.75         4.31 o
   1 -15   6          4.01          6.87         4.18 o
   2 -15   6         35.05         37.42         3.84 o
   3 -15   6          1.18          1.50         1.78 o
   4 -15   6         10.52          7.67         2.13 o
   5 -15   6          2.03          5.82         2.88 o
   6 -15   6          0.68          3.87         2.85 o
  -7 -14   6         14.46         13.83         5.21 o
  -6 -14   6          2.39         -1.33         3.24 o
  -5 -14   6          0.41         -0.37         2.11 o
  -4 -14   6          0.54         -0.57         2.22 o
  -3 -14   6          0.34          0.13         1.25 o
  -2 -14   6          4.11          4.30         1.26 o
  -1 -14   6          9.90          8.17         1.66 o
   0 -14   6         20.58         20.92         2.17 o
   1 -14   6         35.88         30.25         2.54 o
   2 -14   6         11.94         17.51         2.72 o
   3 -14   6         35.90         45.01         2.89 o
   4 -14   6         33.81         31.94         2.61 o
   5 -14   6         17.74         20.65         3.70 o
   6 -14   6         11.46          9.78         3.32 o
  -7 -13   6          5.76          7.45         4.65 o
  -6 -13   6          8.70          7.37         4.01 o
  -5 -13   6         60.75         64.31         5.18 o
  -4 -13   6          8.30          8.03         2.93 o
  -3 -13   6         94.19         89.99         5.09 o
  -2 -13   6         93.66         94.92         3.46 o
  -1 -13   6         15.25         20.25         2.07 o
   0 -13   6         58.18         45.99         2.82 o
   1 -13   6         19.15         17.58         2.05 o
   2 -13   6         39.32         39.20         2.62 o
   3 -13   6         40.69         41.33         2.77 o
   4 -13   6         15.03         14.74         2.38 o
   5 -13   6         15.29         13.70         2.46 o
   6 -13   6         12.94         17.96         3.29 o
   7 -13   6          4.40          2.84         2.67 o
  -7 -12   6          6.95          4.82         4.21 o
  -6 -12   6          1.00         -0.11         3.22 o
  -5 -12   6         25.64         23.37         3.27 o
  -4 -12   6         16.95         18.69         2.76 o
  -3 -12   6          2.75          1.98         1.45 o
  -2 -12   6          2.73          3.88         1.17 o
  -1 -12   6         86.97         79.37         2.81 o
   0 -12   6         16.68         14.75         3.07 o
   1 -12   6         95.52         86.67         3.87 o
   2 -12   6         49.06         47.56         2.76 o
   3 -12   6         87.25         93.12         4.52 o
   4 -12   6         40.45         34.18         3.36 o
   5 -12   6         54.61         57.81         4.13 o
   6 -12   6          1.79          5.74         2.27 o
   7 -12   6         15.93          8.48         2.59 o
   8 -12   6          7.44          7.69         5.01 o
  -7 -11   6         11.28          9.85         4.13 o
  -6 -11   6          9.15          8.25         3.93 o
  -5 -11   6         22.04         19.37         3.02 o
  -4 -11   6         12.26          8.37         2.36 o
  -3 -11   6         28.82         29.94         2.27 o
  -2 -11   6         79.97         74.42         2.85 o
  -1 -11   6        115.42        111.47         3.56 o
   0 -11   6        167.61        159.52         5.00 o
   1 -11   6         96.45         89.06         4.24 o
   2 -11   6         52.02         56.59         2.88 o
   3 -11   6        198.33        192.82         6.28 o
   4 -11   6         36.89         32.40         2.48 o
   5 -11   6         29.73         26.88         2.50 o
   6 -11   6         57.72         65.23         4.52 o
   7 -11   6          2.63          4.52         2.28 o
   8 -11   6         18.20         28.60         6.59 o
  -8 -10   6          7.63         16.60         5.46 o
  -7 -10   6          8.03          7.48         4.29 o
  -6 -10   6         15.16         18.73         4.70 o
  -5 -10   6          9.86          8.14         2.20 o
  -4 -10   6          1.32          1.28         1.85 o
  -3 -10   6         47.55         45.80         2.54 o
  -2 -10   6          6.51          3.90         2.18 o
  -1 -10   6        164.55        154.19         3.57 o
   0 -10   6         22.51         16.50         2.56 o
   1 -10   6        132.80        124.76         4.46 o
   2 -10   6         11.72         13.89         2.66 o
   3 -10   6        136.93        134.52         5.21 o
   4 -10   6         38.02         44.60         3.07 o
   5 -10   6        126.66        129.73         6.07 o
   6 -10   6         84.95         83.50         4.29 o
   7 -10   6         11.57         13.17         2.35 o
   8 -10   6         13.83         10.99         6.34 o
  -8  -9   6          5.97          7.67         4.36 o
  -7  -9   6          2.25          8.61         4.69 o
  -6  -9   6          7.16          3.10         3.16 o
  -5  -9   6         24.44         24.72         3.10 o
  -4  -9   6         10.58          8.68         2.09 o
  -3  -9   6          7.84          7.17         1.25 o
  -2  -9   6         98.70         96.56         3.12 o
  -1  -9   6         39.01         38.08         1.73 o
   0  -9   6         49.98         48.66         3.46 o
   1  -9   6        125.17        122.79         5.91 o
   2  -9   6         76.24         75.89         3.65 o
   3  -9   6          7.47          3.90         2.11 o
   4  -9   6         93.36         93.68         4.85 o
   5  -9   6          1.67          2.26         1.77 o
   6  -9   6         66.91         74.06         4.65 o
   7  -9   6          0.61          0.66         3.66 o
   8  -9   6         16.79         16.36         3.75 o
  -7  -8   6          7.47          4.94         3.96 o
  -6  -8   6         21.73         26.80         5.56 o
  -5  -8   6         20.27         22.04         2.76 o
  -4  -8   6          5.70          3.52         1.71 o
  -3  -8   6         21.94         21.82         1.53 o
  -2  -8   6         10.67          9.07         1.30 o
  -1  -8   6        223.45        227.98         4.87 o
   0  -8   6         10.08         11.03         1.61 o
   1  -8   6         28.58         27.27         2.61 o
   2  -8   6         42.30         42.08         3.45 o
   3  -8   6        163.87        162.32         7.40 o
   4  -8   6         86.06         96.56         4.40 o
   5  -8   6         48.46         54.21         4.01 o
   6  -8   6          1.59          5.93         4.54 o
   7  -8   6         64.25         64.47         5.74 o
   8  -8   6         14.01         16.13         3.80 o
  -8  -7   6          2.29          4.53         3.95 o
  -7  -7   6         11.53         14.92         4.71 o
  -6  -7   6          2.25         -1.09         2.86 o
  -5  -7   6         12.36         15.03         2.31 o
  -4  -7   6         22.92         21.48         2.54 o
  -3  -7   6         76.50         76.48         4.15 o
  -2  -7   6        209.42        200.53         4.16 o
  -1  -7   6         52.25         63.99         3.00 o
   0  -7   6         50.07         52.52         2.68 o
   1  -7   6         39.38         48.23         4.76 o
   2  -7   6        454.93        463.83        10.81 o
   3  -7   6         53.21         49.90         3.90 o
   4  -7   6        540.69        573.84        13.30 o
   5  -7   6         64.83         60.58         4.14 o
   6  -7   6        135.42        149.76         7.93 o
   7  -7   6         34.15         40.14         4.90 o
   8  -7   6         25.85         28.81         8.00 o
  -8  -6   6          0.25          6.06         4.20 o
  -7  -6   6         15.88         14.53         4.57 o
  -6  -6   6          9.25          9.36         3.73 o
  -5  -6   6         46.50         45.48         4.92 o
  -4  -6   6          4.69          1.27         2.55 o
  -3  -6   6         36.29         35.23         2.81 o
  -2  -6   6         61.74         57.63         2.04 o
  -1  -6   6        204.47        214.37         5.04 o
   0  -6   6        197.00        198.92         9.10 o
   1  -6   6         27.84         29.69         3.83 o
   2  -6   6        195.47        188.98         6.50 o
   3  -6   6         46.67         42.48         3.40 o
   4  -6   6         49.30         51.64         3.91 o
   5  -6   6        369.45        400.38        11.93 o
   6  -6   6         18.08         22.18         3.67 o
   7  -6   6         42.03         47.97         8.50 o
   8  -6   6         15.45         17.32         5.22 o
  -8  -5   6          1.63         -3.39         3.39 o
  -7  -5   6         10.14          5.93         3.81 o
  -6  -5   6          1.36          1.30         3.28 o
  -5  -5   6         14.18         20.42         5.76 o
  -4  -5   6        137.47        146.90         6.44 o
  -3  -5   6        120.39        112.56         4.49 o
  -2  -5   6         85.39         71.62         3.85 o
  -1  -5   6         45.44         46.66         2.06 o
   0  -5   6          1.33          4.28         2.31 o
   1  -5   6        595.82        642.68        18.03 o
   2  -5   6        301.42        311.68         8.25 o
   3  -5   6        102.47        104.10         5.02 o
   4  -5   6         60.72         54.00         6.79 o
   5  -5   6         57.76         61.50         4.89 o
   6  -5   6         85.73         94.94         6.40 o
   7  -5   6         31.75         45.39         5.28 o
   8  -5   6         21.90         29.82         4.68 o
  -9  -4   6          0.75          2.96         3.56 o
  -8  -4   6         11.68         12.56         4.21 o
  -7  -4   6         14.48         18.24         4.78 o
  -6  -4   6         47.35         42.68         4.26 o
  -5  -4   6         35.57         39.60         4.34 o
  -4  -4   6          9.47          7.94         1.94 o
  -3  -4   6         73.37         70.37         3.85 o
  -2  -4   6        118.73        117.76         5.12 o
  -1  -4   6         14.44         16.43         1.91 o
   0  -4   6        137.72        140.78         7.65 o
   1  -4   6         36.49         40.01         4.37 o
   2  -4   6         35.23         36.61         2.89 o
   3  -4   6          7.02          6.40         1.86 o
   4  -4   6        106.87        110.29         8.39 o
   5  -4   6          7.73          9.08         2.71 o
   6  -4   6         58.77         60.04         6.80 o
   7  -4   6         65.17         82.43         6.48 o
   8  -4   6          4.01          3.08         2.87 o
  -9  -3   6          2.93          8.77         4.40 o
  -8  -3   6          1.50         -4.26         4.26 o
  -7  -3   6          0.41          0.47         4.00 o
  -6  -3   6         74.73         62.59         4.86 o
  -5  -3   6         50.56         48.63         4.00 o
  -4  -3   6        247.94        228.16         9.02 o
  -3  -3   6         29.24         27.41         2.23 o
  -2  -3   6        485.32        501.17        10.29 o
  -1  -3   6        444.55        458.33         9.68 o
   0  -3   6          1.03          0.45         2.08 o
   1  -3   6        300.23        283.09        11.20 o
   2  -3   6         66.96         77.83         3.79 o
   3  -3   6        559.66        583.80        13.55 o
   4  -3   6         38.59         39.71         5.54 o
   5  -3   6        184.36        188.76        10.08 o
   6  -3   6         32.39         32.16         4.10 o
   7  -3   6         23.30         20.78         3.87 o
   8  -3   6          4.80         18.65         5.80 o
  -9  -2   6          4.30          5.70         2.97 o
  -8  -2   6          6.64          5.14         4.27 o
  -7  -2   6          7.69          2.59         2.05 o
  -6  -2   6         27.23         31.53         3.63 o
  -5  -2   6         77.86         74.01         7.01 o
  -4  -2   6         45.26         41.75         3.41 o
  -3  -2   6        663.31        673.28        11.05 o
  -2  -2   6        187.61        202.41         6.46 o
  -1  -2   6        654.94        657.47        13.60 o
   0  -2   6         11.71          7.14         0.80 o
   1  -2   6         94.73         81.86         5.94 o
   2  -2   6          1.19          0.20         0.77 o
   3  -2   6         73.52         84.76         5.77 o
   4  -2   6         55.52         48.16         6.01 o
   5  -2   6         98.20        111.64         9.01 o
   6  -2   6         60.33         67.40         5.48 o
   7  -2   6         30.98         35.11         4.46 o
   8  -2   6         17.75         21.33         4.22 o
  -9  -1   6          0.36         -2.53         2.70 o
  -8  -1   6          1.73          2.36         2.31 o
  -7  -1   6         13.00         15.78         3.18 o
  -6  -1   6          3.95          7.73         2.61 o
  -5  -1   6         46.31         48.91         4.19 o
  -4  -1   6         91.06         82.57         4.73 o
  -3  -1   6        258.60        247.67        10.30 o
  -2  -1   6        153.18        162.74         4.51 o
  -1  -1   6        877.91        892.86        14.28 o
   0  -1   6        604.27        592.97        16.40 o
   1  -1   6        146.32        134.29         7.97 o
   2  -1   6         34.45         34.86         2.36 o
   3  -1   6        120.13        131.81         8.33 o
   4  -1   6         14.45         19.83         4.45 o
   5  -1   6          5.35          6.04         3.38 o
   6  -1   6         10.88          9.07         4.04 o
   7  -1   6         11.39         15.22         5.13 o
   8  -1   6         19.98         22.66         6.20 o
  -9   0   6          6.10          5.22         2.79 o
  -8   0   6          3.07          4.34         2.40 o
  -7   0   6         24.41         16.81         3.08 o
  -6   0   6         55.21         56.84         4.49 o
  -5   0   6        674.83        677.81        15.19 o
  -4   0   6        441.02        433.58        11.24 o
  -3   0   6        908.96        907.42        15.94 o
  -2   0   6        944.30       1041.59        13.01 o
  -1   0   6         69.51         83.15         3.21 o
   0   0   6        975.38        972.21        11.83 o
   1   0   6         21.72         24.93         1.82 o
   2   0   6         49.93         51.20         2.02 o
   3   0   6        125.74        112.28         4.51 o
   4   0   6        120.79        128.78         9.11 o
   5   0   6         23.20         25.46         4.77 o
   6   0   6         26.22         26.12         5.37 o
   7   0   6         14.97         16.19         4.98 o
   8   0   6         19.91         17.35         6.00 o
  -9   1   6          0.37          0.60         2.53 o
  -8   1   6          1.72         -0.66         2.26 o
  -7   1   6         13.04         14.49         2.97 o
  -6   1   6          3.96          4.26         2.12 o
  -5   1   6         46.59         51.85         4.27 o
  -4   1   6         91.16         92.65         8.39 o
  -3   1   6        259.05        266.17         6.00 o
  -2   1   6        152.90        160.64         4.08 o
  -1   1   6        877.32        926.07        17.14 o
   0   1   6        603.43        599.54         8.14 o
   1   1   6        146.39        140.14         7.64 o
   2   1   6         34.50         31.92         2.12 o
   3   1   6        120.33        116.75         4.34 o
   4   1   6         14.43         13.11         3.76 o
   5   1   6          5.36          6.12         3.85 o
   6   1   6         10.91         14.68         4.93 o
   7   1   6         11.40         11.71         4.81 o
   8   1   6         20.02         34.25         7.06 o
  -9   2   6          4.27          1.11         3.16 o
  -8   2   6          6.66          6.12         2.44 o
  -7   2   6          7.72          7.95         2.44 o
  -6   2   6         27.12         26.09         3.80 o
  -5   2   6         77.64         75.78         4.74 o
  -4   2   6         45.37         45.38         3.48 o
  -3   2   6        663.25        701.22        10.41 o
  -2   2   6        187.65        213.19         3.88 o
  -1   2   6        654.51        655.68        20.80 o
   0   2   6         11.69          9.79         2.23 o
   1   2   6         94.64         82.61         3.44 o
   2   2   6          1.17          1.39         1.62 o
   3   2   6         73.84         84.63         6.90 o
   4   2   6         55.74         54.25         6.15 o
   5   2   6         98.14        108.58         9.06 o
   6   2   6         60.43         70.91         8.30 o
   7   2   6         30.90         35.05         6.52 o
   8   2   6         17.70         22.36         6.33 o
  -9   3   6          2.92          2.90         2.62 o
  -8   3   6          1.48         -0.06         2.64 o
  -7   3   6          0.42          1.19         2.16 o
  -6   3   6         74.65         61.66         4.62 o
  -5   3   6         50.52         50.57         3.92 o
  -4   3   6        248.33        250.86         7.76 o
  -3   3   6         29.12         30.13         1.50 o
  -2   3   6        485.69        515.24         9.30 o
  -1   3   6        445.07        450.85         8.67 o
   0   3   6          1.03          0.53         1.18 o
   1   3   6        300.07        278.48        13.00 o
   2   3   6         66.67         76.51         5.88 o
   3   3   6        559.74        587.28        18.67 o
   4   3   6         38.88         37.90         5.20 o
   5   3   6        184.71        176.39        11.29 o
   6   3   6         32.47         34.80         6.16 o
   7   3   6         23.35         35.86         6.89 o
   8   3   6          4.82         13.24         5.43 o
  -9   4   6          0.74         -2.71         2.71 o
  -8   4   6         11.64         11.39         3.12 o
  -7   4   6         14.48         11.97         2.59 o
  -6   4   6         47.49         50.77         4.22 o
  -5   4   6         35.52         31.70         3.15 o
  -4   4   6          9.55          9.49         1.98 o
  -3   4   6         73.15         75.99         4.27 o
  -2   4   6        118.75        118.20         4.27 o
  -1   4   6         14.63         17.10         1.45 o
   0   4   6        137.19        148.73         7.28 o
   1   4   6         36.07         31.74         2.23 o
   2   4   6         35.48         37.16         4.52 o
   3   4   6          6.99          6.38         2.64 o
   4   4   6        107.05        107.59         8.30 o
   5   4   6          7.62         13.83         4.16 o
   6   4   6         58.76         67.76         7.81 o
   7   4   6         65.13         75.51         8.98 o
   8   4   6          3.99          7.53         4.74 o
  -9   5   6          0.17          0.07         2.29 o
  -8   5   6          1.62         -0.29         2.93 o
  -7   5   6         10.18          6.64         2.32 o
  -6   5   6          1.36          1.55         1.79 o
  -5   5   6         14.21         14.66         2.83 o
  -4   5   6        137.48        141.08         5.69 o
  -3   5   6        120.45        117.69         3.44 o
  -2   5   6         85.65         82.61         2.50 o
  -1   5   6         45.62         47.12         2.12 o
   0   5   6          1.27          2.38         0.94 o
   1   5   6        595.05        614.80        10.97 o
   2   5   6        301.92        280.76         6.16 o
   3   5   6        102.35         98.97         7.26 o
   4   5   6         60.87         51.23         6.07 o
   5   5   6         57.77         54.97         7.02 o
   6   5   6         85.87         97.14         9.26 o
   7   5   6         31.82         41.22         7.37 o
   8   5   6         21.93         23.18         6.45 o
  -9   6   6          2.30         -0.22         2.26 o
  -8   6   6          0.26          2.29         2.26 o
  -7   6   6         15.81         13.66         2.76 o
  -6   6   6          9.18          7.47         2.64 o
  -5   6   6         46.57         47.39         3.75 o
  -4   6   6          4.78          0.32         2.20 o
  -3   6   6         36.40         38.33         1.90 o
  -2   6   6         61.84         61.18         2.25 o
  -1   6   6        204.92        214.62         5.12 o
   0   6   6        196.78        189.44         5.19 o
   1   6   6         27.71         27.81         1.50 o
   2   6   6        195.08        174.64         4.72 o
   3   6   6         46.66         38.94         4.75 o
   4   6   6         49.27         52.67         6.27 o
   5   6   6        369.62        370.83        16.93 o
   6   6   6         18.08         28.44         5.97 o
   7   6   6         42.04         50.19         7.62 o
   8   6   6         15.43         22.75         5.89 o
  -9   7   6          1.72         -1.97         2.58 o
  -8   7   6          2.28          0.21         2.27 o
  -7   7   6         11.48         11.53         2.63 o
  -6   7   6          2.23          0.17         1.78 o
  -5   7   6         12.43         15.41         2.41 o
  -4   7   6         22.91         24.03         2.51 o
  -3   7   6         76.75         78.07         3.73 o
  -2   7   6        209.66        203.88         4.43 o
  -1   7   6         52.04         54.70         4.69 o
   0   7   6         49.93         45.23         2.83 o
   1   7   6         39.16         45.87         3.69 o
   2   7   6        454.08        441.26         8.60 o
   3   7   6         53.32         48.87         5.22 o
   4   7   6        540.37        540.54        19.16 o
   5   7   6         64.91         66.87         7.39 o
   6   7   6        135.12        155.98        11.51 o
   7   7   6         34.20         44.94         7.17 o
   8   7   6         25.82         37.69         6.98 o
  -8   8   6          1.58         -0.43         2.17 o
  -7   8   6          7.41          7.62         2.32 o
  -6   8   6         21.78         24.42         3.12 o
  -5   8   6         20.31         17.96         2.45 o
  -4   8   6          5.68          7.10         2.12 o
  -3   8   6         22.04         27.42         1.82 o
  -2   8   6         10.68          8.92         1.02 o
  -1   8   6        223.65        235.32         9.85 o
   0   8   6          9.94         11.84         1.33 o
   1   8   6         28.73         27.16         1.89 o
   2   8   6         42.18         41.13         4.12 o
   3   8   6        163.94        165.35         9.05 o
   4   8   6         86.12         86.60         7.56 o
   5   8   6         48.58         52.84         6.52 o
   6   8   6          1.58         10.57         4.47 o
   7   8   6         64.27         58.81         8.04 o
   8   8   6         14.04         26.11         6.45 o
  -8   9   6          5.97         -3.50         3.50 o
  -7   9   6          2.23         -0.27         3.66 o
  -6   9   6          7.17          4.77         2.05 o
  -5   9   6         24.38         22.61         2.76 o
  -4   9   6         10.66          6.68         1.77 o
  -3   9   6          7.73          7.83         1.13 o
  -2   9   6         98.93         90.65         5.52 o
  -1   9   6         38.94         37.35         4.09 o
   0   9   6         49.70         41.43         3.30 o
   1   9   6        124.82        121.83         3.82 o
   2   9   6         75.79         67.87         2.92 o
   3   9   6          7.37          6.66         2.50 o
   4   9   6         93.04         91.75         7.56 o
   5   9   6          1.70          2.04         3.14 o
   6   9   6         66.84         84.55         8.62 o
   7   9   6          0.61         -0.39         3.95 o
   8   9   6         16.73         18.28         5.57 o
  -8  10   6          7.65         11.45         4.70 o
  -7  10   6          8.04          6.12         3.90 o
  -6  10   6         15.16         13.53         4.13 o
  -5  10   6          9.85          7.53         1.91 o
  -4  10   6          1.32          0.41         2.40 o
  -3  10   6         47.63         46.10         2.28 o
  -2  10   6          6.48          7.63         2.74 o
  -1  10   6        165.08        164.53         8.59 o
   0  10   6         22.60         21.86         2.23 o
   1  10   6        132.86        127.49         4.08 o
   2  10   6         11.69         13.67         2.35 o
   3  10   6        137.29        127.13         8.05 o
   4  10   6         38.13         38.09         5.20 o
   5  10   6        126.56        123.28         9.40 o
   6  10   6         85.00         91.92         8.92 o
   7  10   6         11.63         18.67         5.22 o
   8  10   6         13.83         21.83         6.08 o
  -8  11   6          8.52         10.09         4.60 o
  -7  11   6         11.31         20.64         5.29 o
  -6  11   6          9.19          8.21         4.10 o
  -5  11   6         22.06         15.89         4.14 o
  -4  11   6         12.31          6.84         3.06 o
  -3  11   6         28.76         28.84         3.35 o
  -2  11   6         79.69         70.41         6.26 o
  -1  11   6        115.55        101.88         6.96 o
   0  11   6        167.51        162.40         6.30 o
   1  11   6         96.44         99.40         3.81 o
   2  11   6         51.97         58.80         2.89 o
   3  11   6        198.28        189.51         9.73 o
   4  11   6         36.94         30.65         4.61 o
   5  11   6         29.72         27.29         4.94 o
   6  11   6         57.90         65.93         7.55 o
   7  11   6          2.63          1.03         3.21 o
   8  11   6         18.29         23.93         6.25 o
  -7  12   6          6.91          6.42         4.21 o
  -6  12   6          1.02         -0.09         3.31 o
  -5  12   6         25.65         22.33         4.75 o
  -4  12   6         17.08         15.66         3.29 o
  -3  12   6          2.77         -0.09         1.80 o
  -2  12   6          2.74          5.38         2.81 o
  -1  12   6         86.95         81.43         6.46 o
   1  12   6         95.81         96.35         4.88 o
   2  12   6         48.93         49.44         2.78 o
   3  12   6         87.31         97.27         9.36 o
   4  12   6         40.30         38.15         5.09 o
   5  12   6         54.71         54.05         6.26 o
   6  12   6          1.80          8.08         3.62 o
   7  12   6         15.88          9.37         4.21 o
   8  12   6          7.45          3.95         3.74 o
  -7  13   6          5.74          5.00         3.93 o
  -6  13   6          8.67         11.59         4.59 o
  -5  13   6         60.57         75.73         8.02 o
  -4  13   6          8.33          7.76         2.94 o
  -3  13   6         94.15         90.22         5.24 o
  -2  13   6         93.85         95.96         7.87 o
   1  13   6         19.08         18.58         2.29 o
   2  13   6         39.43         37.85         3.34 o
   3  13   6         40.50         39.20         3.61 o
   4  13   6         15.15          7.73         2.89 o
   5  13   6         15.28         17.66         4.05 o
   6  13   6         13.02          8.94         3.59 o
  -7  14   6         14.46         20.77         6.13 o
  -6  14   6          2.41          4.83         3.65 o
  -5  14   6          0.41          1.76         3.06 o
  -4  14   6          0.54         -0.01         2.01 o
  -3  14   6          0.34         -0.51         2.03 o
  -2  14   6          4.10          0.11         2.92 o
   1  14   6         35.94         34.97         3.42 o
   2  14   6         11.92         17.43         3.37 o
   3  14   6         35.93         40.87         3.63 o
   4  14   6         33.85         24.89         4.09 o
  -6  15   6         12.82          4.49         3.80 o
  -4  15   6          6.73          4.91         2.19 o
  -3  15   6         37.30         39.00         3.84 o
  -2  15   6         30.34         28.43         4.97 o
   1  15   6          3.96          4.44         2.49 o
   2  15   6         35.01         29.65         5.00 o
   3  15   6          1.16          5.39         3.42 o
  -6  16   6          5.50          9.49         4.59 o
  -5  16   6         15.16         22.28         5.22 o
  -4  16   6          2.94          4.04         2.27 o
  -3  16   6         58.60         62.66         5.30 o
   1  16   6         21.55         20.29         4.25 o
   2  16   6         21.83         25.84         4.65 o
   3  16   6         16.66         24.59         4.96 o
  -5  17   6          5.64          2.89         4.22 o
  -4  17   6         13.34         12.41         2.87 o
  -3  17   6         45.85         51.15         7.15 o
   1  17   6         35.46         31.96         5.24 o
   2  17   6         12.57         22.07         4.97 o
   3  17   6          1.52          9.17         4.21 o
  -5  18   6         11.70         12.20         5.03 o
  -4  18   6         16.42         18.68         6.82 o
  -3  18   6          9.89         13.41         3.04 o
   1  18   6          6.07         12.42         3.75 o
   2  18   6         20.39         24.36         5.24 o
   3  18   6         15.49         16.89         4.69 o
  -4  19   6          7.66         14.69         3.25 o
  -3  19   6         62.03         62.35         9.54 o
   1  19   6         30.84         33.27         5.75 o
   2  19   6         44.51         59.47         7.76 o
   3  19   6          7.76         14.47         4.91 o
  -4  20   6          6.30         12.37         6.10 o
  -3  20   6          0.89          0.30         2.61 o
   1  20   6          8.84          7.98         4.06 o
   2  20   6          4.20          7.72         3.59 o
   3  20   6         46.43         64.15         8.29 o
  -4  21   6         27.79         26.93         6.04 o
  -3  21   6          0.90          3.77         2.51 o
  -2  21   6         11.60          9.48         4.19 o
   1  21   6          2.44          2.77         3.76 o
   2  21   6          6.96         12.23         5.15 o
   3  21   6          4.84          4.49         4.23 o
  -3  22   6          6.05          8.04         4.28 o
  -2  22   6         16.34         10.65         4.76 o
   1  22   6         47.97         42.98         7.72 o
  -2  23   6         10.90          8.57         4.46 o
  -1 -23   7         15.18          6.89         4.51 o
   0 -23   7         17.42         12.86         3.61 o
  -2 -22   7          1.93          3.60         3.86 o
  -1 -22   7         24.24         13.16         5.11 o
   0 -22   7          2.59          5.20         3.91 o
   1 -22   7         19.40         19.43         8.43 o
   2 -22   7         12.64          0.70         3.95 o
  -3 -21   7          6.35          7.92         3.35 o
  -2 -21   7         17.98         21.58         4.55 o
  -1 -21   7          8.06          5.98         3.89 o
   0 -21   7         46.77         50.83         8.01 o
   1 -21   7         43.02         50.01         6.96 o
   2 -21   7         45.09         47.82         6.80 o
  -4 -20   7          0.97         -2.79         2.80 o
  -3 -20   7         49.84         52.38         8.04 o
  -2 -20   7          3.47          6.37         2.73 o
  -1 -20   7         49.59         59.17         7.57 o
   0 -20   7         19.42         13.24         3.14 o
   1 -20   7         16.33         18.77         3.59 o
   2 -20   7         22.47         26.40         6.00 o
   3 -20   7          1.22          3.39         4.72 o
  -5 -19   7          7.39          5.27         4.42 o
  -4 -19   7          2.13          5.98         2.82 o
  -3 -19   7          1.06          7.31         2.99 o
  -2 -19   7          1.87          4.50         2.51 o
  -1 -19   7          5.31          6.63         2.19 o
   0 -19   7          1.69          3.35         2.51 o
   1 -19   7         10.01         10.30         4.32 o
   2 -19   7         12.68         13.78         3.46 o
   3 -19   7          7.97          9.67         4.70 o
  -5 -18   7          5.47          6.29         2.84 o
  -4 -18   7          7.22         10.97         3.18 o
  -3 -18   7          9.87         11.23         3.42 o
  -2 -18   7          4.93          7.85         2.95 o
  -1 -18   7          7.51         13.40         2.35 o
   0 -18   7          9.52          4.32         2.29 o
   1 -18   7         25.93         32.99         4.76 o
   2 -18   7         27.24         30.83         4.11 o
   3 -18   7         27.66         34.99         6.80 o
   4 -18   7         10.73          7.36         5.62 o
  -5 -17   7          3.18          5.28         2.76 o
  -4 -17   7          3.74          2.56         2.45 o
  -3 -17   7         10.44          9.35         3.09 o
  -2 -17   7         16.70         15.74         4.47 o
  -1 -17   7         14.01         12.72         3.17 o
   0 -17   7          0.85          2.22         2.23 o
   1 -17   7          3.81          5.49         2.29 o
   2 -17   7          8.20         13.86         3.25 o
   3 -17   7         12.17         12.88         3.27 o
   4 -17   7         26.08         27.19         4.39 o
   5 -17   7         13.31         12.02         4.84 o
  -6 -16   7          2.65         -0.91         3.76 o
  -5 -16   7          1.68          5.00         2.39 o
  -4 -16   7         11.71         14.70         3.31 o
  -3 -16   7         20.35         17.29         3.30 o
  -2 -16   7          0.80          4.88         2.34 o
  -1 -16   7         17.90         14.51         2.29 o
   0 -16   7          0.60          0.15         1.77 o
   1 -16   7         11.77         13.19         2.99 o
   2 -16   7         58.14         55.83         4.92 o
   3 -16   7         16.32         15.66         2.60 o
   4 -16   7          7.18          7.46         3.32 o
   5 -16   7         12.33         12.79         3.34 o
  -6 -15   7          9.94         10.70         4.58 o
  -5 -15   7         18.42         14.61         3.51 o
  -4 -15   7         17.37         17.97         3.48 o
  -3 -15   7         36.63         36.66         4.10 o
  -2 -15   7         20.67         18.47         3.56 o
  -1 -15   7         25.75         23.55         2.64 o
   0 -15   7         15.47          9.25         2.36 o
   1 -15   7         12.91         15.23         2.95 o
   2 -15   7         10.91         11.78         3.95 o
   3 -15   7          1.60          2.22         2.53 o
   4 -15   7          6.14          3.46         2.84 o
   5 -15   7          0.56          0.39         2.72 o
   6 -15   7          6.16          5.18         4.20 o
  -6 -14   7          3.04         -2.01         3.60 o
  -5 -14   7          7.91          3.68         2.28 o
  -4 -14   7          2.35          5.91         2.43 o
  -3 -14   7         46.10         41.82         3.81 o
  -2 -14   7         47.65         44.67         3.25 o
  -1 -14   7         22.40         21.74         2.21 o
   0 -14   7         69.69         62.16         3.85 o
   1 -14   7          6.51          8.96         1.99 o
   2 -14   7         37.42         38.05         3.04 o
   3 -14   7         16.58         14.69         2.00 o
   4 -14   7         18.79         10.38         2.21 o
   5 -14   7         28.50         27.08         4.06 o
   6 -14   7          1.04          1.94         2.73 o
  -7 -13   7          2.16          1.62         3.51 o
  -6 -13   7         17.69         27.13         6.14 o
  -5 -13   7         10.09          9.55         3.72 o
  -4 -13   7         59.68         69.22         5.23 o
  -3 -13   7          5.36          7.14         1.83 o
  -2 -13   7         61.40         65.07         2.94 o
  -1 -13   7          4.39          4.65         1.97 o
   0 -13   7         10.07         13.32         2.17 o
   1 -13   7         14.38         11.75         2.16 o
   2 -13   7          6.19         12.21         2.02 o
   3 -13   7         15.85         18.78         2.03 o
   4 -13   7          4.11          2.13         1.74 o
   5 -13   7          0.66          3.27         2.05 o
   6 -13   7          3.76          1.71         2.07 o
  -7 -12   7          3.68          9.34         4.37 o
  -6 -12   7         10.51          7.42         4.05 o
  -5 -12   7         49.61         49.77         4.55 o
  -4 -12   7         61.60         65.52         7.23 o
  -3 -12   7         14.37         16.67         2.94 o
  -2 -12   7        210.70        198.95         5.88 o
  -1 -12   7         63.60         59.29         4.03 o
   0 -12   7        341.07        347.94         8.14 o
   1 -12   7         51.23         45.88         5.82 o
   2 -12   7          9.24          6.96         1.60 o
   3 -12   7         15.92         17.79         2.41 o
   4 -12   7         16.45         11.81         2.21 o
   5 -12   7          3.54          2.16         1.98 o
   6 -12   7          5.86          6.07         2.25 o
   7 -12   7          1.47         -1.12         2.40 o
  -7 -11   7          3.55          5.17         3.55 o
  -6 -11   7          1.19         -0.52         3.34 o
  -5 -11   7          8.23          6.61         3.78 o
  -4 -11   7          2.20          6.00         2.39 o
  -3 -11   7         27.22         26.00         3.22 o
  -2 -11   7         11.01          8.98         1.32 o
  -1 -11   7        151.67        133.45         3.73 o
   0 -11   7         41.29         39.77         2.83 o
   1 -11   7        205.79        204.28         6.20 o
   2 -11   7         63.81         64.55         3.69 o
   3 -11   7         74.00         73.34         4.20 o
   4 -11   7         60.63         53.23         5.24 o
   5 -11   7         27.91         28.33         3.08 o
   6 -11   7         30.98         31.06         4.01 o
   7 -11   7         10.99          9.91         3.12 o
  -7 -10   7          7.27         16.18         5.58 o
  -6 -10   7          5.08         -3.16         3.65 o
  -5 -10   7          1.38          2.31         2.06 o
  -4 -10   7         43.04         45.51         3.95 o
  -3 -10   7          2.68          6.29         2.15 o
  -2 -10   7         18.73         16.29         1.64 o
  -1 -10   7        533.39        485.37         7.47 o
   0 -10   7        339.21        320.59         7.54 o
   1 -10   7        251.92        246.96         6.76 o
   2 -10   7        250.87        228.91         6.62 o
   3 -10   7        249.81        238.12         7.11 o
   4 -10   7        184.06        188.33         6.67 o
   5 -10   7          9.15          8.04         2.52 o
   6 -10   7          1.48          6.11         2.98 o
   7 -10   7          4.15          5.33         3.40 o
  -8  -9   7          1.22         -4.16         4.16 o
  -7  -9   7          0.52          0.01         3.25 o
  -6  -9   7         19.26         24.58         5.46 o
  -5  -9   7         48.68         52.01         6.79 o
  -4  -9   7         23.31         22.33         2.96 o
  -3  -9   7        147.25        144.41         9.69 o
  -2  -9   7         11.11          6.60         1.37 o
  -1  -9   7        402.39        368.30         9.89 o
   0  -9   7        132.62        122.60         4.54 o
   1  -9   7        118.78        118.16         5.51 o
   2  -9   7        171.00        171.24         5.64 o
   3  -9   7         15.05         17.37         2.86 o
   4  -9   7         36.46         46.92         4.53 o
   5  -9   7          3.02          7.73         2.61 o
   6  -9   7         13.31         19.05         4.24 o
   7  -9   7         10.74          9.56         3.95 o
   8  -9   7          5.30          2.38         3.29 o
  -8  -8   7          3.32          2.77         3.95 o
  -6  -8   7          2.99          0.23         3.52 o
  -5  -8   7         12.03         13.54         3.90 o
  -4  -8   7         12.46         17.04         2.86 o
  -3  -8   7        258.08        258.61         8.22 o
  -2  -8   7        218.63        202.13         7.66 o
  -1  -8   7        374.43        344.18         5.45 o
   0  -8   7        316.40        314.67         7.01 o
   1  -8   7        960.49        908.41        16.63 o
   2  -8   7        734.85        762.81        20.08 o
   3  -8   7        117.46        113.50         5.87 o
   4  -8   7        288.80        289.63        12.53 o
   5  -8   7         15.93         14.57         3.00 o
   6  -8   7        128.58        151.52        11.76 o
   7  -8   7          0.86          1.24         2.55 o
   8  -8   7          2.31          0.10         2.34 o
  -8  -7   7         13.33          9.46         4.57 o
  -7  -7   7         14.62         10.91         4.63 o
  -6  -7   7          8.84         10.51         4.13 o
  -5  -7   7          7.17         -0.73         3.39 o
  -4  -7   7        107.08        107.54         5.08 o
  -3  -7   7         81.86         86.41         4.61 o
  -2  -7   7        389.95        377.04        10.64 o
  -1  -7   7        139.25        144.14         4.44 o
   0  -7   7        492.06        481.46         8.83 o
   1  -7   7        685.23        705.25        20.68 o
   2  -7   7        193.97        192.67         8.14 o
   3  -7   7        479.02        487.01        13.52 o
   4  -7   7         73.89         70.10         5.14 o
   5  -7   7         84.81         86.14        10.43 o
   6  -7   7         14.96         15.23         3.40 o
   7  -7   7          6.01          7.87         5.61 o
   8  -7   7          4.32          7.09         4.88 o
  -8  -6   7          1.48         -1.53         3.76 o
  -7  -6   7         14.51         23.16         5.49 o
  -6  -6   7         16.04         14.62         4.33 o
  -5  -6   7         35.28         33.76         5.16 o
  -4  -6   7         14.18         14.86         3.80 o
  -3  -6   7        135.13        124.77         6.08 o
  -2  -6   7         19.35         17.35         2.43 o
  -1  -6   7        343.52        324.79         8.54 o
   0  -6   7        204.03        205.26        10.05 o
   1  -6   7        147.20        162.33         9.27 o
   2  -6   7         81.31         83.66         5.58 o
   3  -6   7        192.32        176.84         7.50 o
   4  -6   7         97.14        106.25        11.42 o
   5  -6   7         23.96         24.20         6.39 o
   6  -6   7         20.10         27.70         3.98 o
   7  -6   7         14.31         27.18         6.07 o
   8  -6   7          0.48         15.04         5.91 o
  -8  -5   7         14.20          9.07         3.94 o
  -7  -5   7         27.01         28.59         5.77 o
  -6  -5   7         21.26         28.39         5.47 o
  -5  -5   7          2.33         -0.59         3.34 o
  -4  -5   7         75.33         69.12         3.74 o
  -3  -5   7         39.38         42.33         4.61 o
  -2  -5   7        165.20        164.38         6.55 o
  -1  -5   7        105.00        103.89         4.70 o
   0  -5   7        385.13        371.57        13.86 o
   2  -5   7        477.06        452.18        14.12 o
   3  -5   7        478.18        492.02        29.09 o
   4  -5   7        173.19        171.26        11.56 o
   5  -5   7        106.58         98.36         9.64 o
   6  -5   7         37.71         48.21         7.29 o
   7  -5   7         14.45         25.30         6.48 o
   8  -5   7         21.95         34.91         7.52 o
  -8  -4   7         17.78         17.64         5.15 o
  -7  -4   7          0.57          5.75         4.01 o
  -6  -4   7         46.57         55.84         7.09 o
  -5  -4   7         18.14         12.84         3.73 o
  -4  -4   7          6.75         11.79         3.24 o
  -3  -4   7        151.72        151.93         6.36 o
  -2  -4   7        298.93        306.80        13.05 o
  -1  -4   7        258.63        250.67         6.31 o
   0  -4   7        502.90        518.68        16.64 o
   1  -4   7         24.28         24.91         4.14 o
   2  -4   7        512.93        504.88        11.04 o
   3  -4   7         72.62         74.49         4.43 o
   4  -4   7        221.31        253.37        13.23 o
   5  -4   7         43.17         53.06         6.88 o
   6  -4   7         37.96         44.43         7.10 o
   7  -4   7         40.93         48.82         7.96 o
   8  -4   7         20.17         38.66         7.69 o
  -8  -3   7         39.55         40.48         7.02 o
  -7  -3   7         23.75         26.78         3.81 o
  -6  -3   7          6.22          6.49         2.51 o
  -5  -3   7        135.83        131.99         7.47 o
  -4  -3   7         12.62          7.19         2.06 o
  -3  -3   7         49.14         41.30         2.79 o
  -2  -3   7        131.64        137.61         5.72 o
  -1  -3   7         16.11         17.09         2.48 o
   0  -3   7        172.57        179.87         9.37 o
   1  -3   7         72.86         72.07         6.31 o
   2  -3   7        442.50        450.28        10.00 o
   3  -3   7        186.63        173.48         6.34 o
   4  -3   7        302.90        293.01        25.89 o
   5  -3   7        143.59        149.51        10.94 o
   6  -3   7         73.69         80.77         8.94 o
   7  -3   7          3.64         14.16         5.13 o
   8  -3   7         16.83         22.32         6.29 o
  -8  -2   7         10.09         10.02         3.03 o
  -7  -2   7         33.23         28.26         3.98 o
  -6  -2   7         59.40         54.43         4.70 o
  -5  -2   7         16.71         18.88         3.36 o
  -4  -2   7         65.23         64.92         5.01 o
  -3  -2   7         64.18         65.02         3.33 o
  -2  -2   7         74.91         72.53         3.38 o
  -1  -2   7        166.78        174.18         6.41 o
   0  -2   7        202.87        221.88        10.19 o
   1  -2   7        241.67        289.03        12.18 o
   2  -2   7         26.30         28.53         1.68 o
   3  -2   7          8.81          8.87         1.90 o
   4  -2   7         20.73         19.68         2.68 o
   5  -2   7         46.06         58.76         7.42 o
   6  -2   7         11.60         17.27         5.41 o
   7  -2   7         25.39         36.16         7.12 o
   8  -2   7          2.81         10.52         5.47 o
  -9  -1   7          6.25          3.76         2.53 o
  -8  -1   7         14.00         10.79         3.13 o
  -7  -1   7        108.08        106.79         7.03 o
  -6  -1   7         43.51         42.80         4.33 o
  -5  -1   7        121.47        127.16         7.91 o
  -4  -1   7          7.68          6.44         1.87 o
  -3  -1   7        152.60        159.45         4.99 o
  -2  -1   7        190.12        197.86         5.41 o
  -1  -1   7        748.77        775.04        11.87 o
   0  -1   7        282.31        308.64        12.25 o
   1  -1   7        152.90        169.34         9.34 o
   2  -1   7         34.52         33.48         2.37 o
   3  -1   7         65.17         60.72         3.50 o
   4  -1   7         35.06         39.35         5.93 o
   5  -1   7         46.36         46.49         6.52 o
   6  -1   7         48.56         54.36         7.49 o
   7  -1   7          5.15         10.63         5.16 o
   8  -1   7         11.70         12.76         5.22 o
  -9   0   7         40.53         39.93         5.03 o
  -8   0   7          0.27          2.49         2.39 o
  -7   0   7         58.59         63.59         5.38 o
  -6   0   7          0.00          0.25         2.01 o
  -5   0   7        126.07        120.89         6.24 o
  -4   0   7         16.16         21.94         2.79 o
  -3   0   7         61.17         55.38         3.00 o
  -2   0   7         38.37         38.38         2.14 o
  -1   0   7        468.87        497.62         8.89 o
   0   0   7        164.82        155.29         8.62 o
   1   0   7         14.53          9.56         4.82 o
   2   0   7         55.25         59.30         2.81 o
   3   0   7        136.37        121.81         4.90 o
   4   0   7          2.80          2.36         3.14 o
   5   0   7         91.31         83.98         8.44 o
   6   0   7          1.63          4.05         4.06 o
   7   0   7         10.05          5.48         4.09 o
   8   0   7          2.30          8.68         4.75 o
  -9   1   7          6.29          7.04         3.01 o
  -8   1   7         14.02         14.70         3.27 o
  -7   1   7        107.91        108.45        11.71 o
  -6   1   7         43.54         37.83         7.70 o
  -5   1   7        121.87        116.65         9.86 o
  -4   1   7          7.69          8.89         2.67 o
  -3   1   7        152.83        158.11         4.73 o
  -2   1   7        190.13        198.23         4.00 o
  -1   1   7        749.49        785.66        12.93 o
   0   1   7        281.86        293.42         7.68 o
   1   1   7        153.52        175.60         9.37 o
   2   1   7         34.49         31.42         4.48 o
   3   1   7         65.03         57.26         9.08 o
   4   1   7         34.97         39.31         5.58 o
   5   1   7         46.19         48.16         6.67 o
   6   1   7         48.47         62.46         8.01 o
   7   1   7          5.21         12.00         4.95 o
   8   1   7         11.69         12.54         5.69 o
  -9   2   7         13.29          9.60         3.16 o
  -8   2   7         10.09         10.04         3.10 o
  -7   2   7         33.20         31.82         4.15 o
  -6   2   7         59.52         55.82         4.61 o
  -5   2   7         16.72         22.54         3.15 o
  -4   2   7         65.23         66.65         4.28 o
  -3   2   7         64.41         59.12         4.35 o
  -2   2   7         74.81         72.04         2.58 o
  -1   2   7        166.80        181.48         4.92 o
   0   2   7        202.80        217.67         6.34 o
   1   2   7        241.96        271.57         7.16 o
   2   2   7         26.34         19.96         3.86 o
   3   2   7          8.90          9.24         1.47 o
   4   2   7         20.76         25.94         4.96 o
   5   2   7         46.15         51.31         6.94 o
   6   2   7         11.61         13.25         5.01 o
   7   2   7         25.37         35.98         7.04 o
   8   2   7          2.80         13.14         5.71 o
  -9   3   7          5.27          4.41         2.64 o
  -8   3   7         39.51         39.10         4.66 o
  -7   3   7         23.89         21.06         3.48 o
  -6   3   7          6.24          8.06         2.29 o
  -5   3   7        135.96        128.82         6.27 o
  -4   3   7         12.50         13.68         2.40 o
  -3   3   7         49.31         48.04         1.94 o
  -2   3   7        131.94        133.09         4.95 o
  -1   3   7         16.08         15.31         1.61 o
   0   3   7        172.83        172.39         5.82 o
   1   3   7         72.74         71.18         3.53 o
   2   3   7        442.71        423.57        15.43 o
   3   3   7        186.44        162.19         9.82 o
   4   3   7        302.72        309.62        14.65 o
   5   3   7        143.59        145.53        10.83 o
   6   3   7         73.53         81.96         9.13 o
   7   3   7          3.60         21.69         5.92 o
   8   3   7         16.82         28.45         6.89 o
  -9   4   7          4.18          1.54         2.45 o
  -8   4   7         17.79         15.37         3.47 o
  -7   4   7          0.56          5.03         2.48 o
  -6   4   7         46.52         54.88         4.50 o
  -5   4   7         18.11         18.83         2.70 o
  -4   4   7          6.72          7.56         2.02 o
  -3   4   7        151.93        155.59         4.46 o
  -2   4   7        299.40        304.23         7.47 o
  -1   4   7        258.44        250.78         5.91 o
   0   4   7        504.13        506.16        10.64 o
   1   4   7         24.18         19.78         2.02 o
   2   4   7        513.94        468.03        16.52 o
   3   4   7         72.41         67.87         6.68 o
   4   4   7        221.02        235.25        12.83 o
   5   4   7         42.99         42.29         6.66 o
   6   4   7         37.87         45.27         6.99 o
   7   4   7         40.90         59.07         8.45 o
   8   4   7         20.17         32.75         7.26 o
  -9   5   7          0.29          0.56         3.07 o
  -8   5   7         14.23          9.07         2.85 o
  -7   5   7         27.05         24.84         3.63 o
  -6   5   7         21.15         18.82         3.99 o
  -5   5   7          2.31          3.10         1.66 o
  -4   5   7         75.26         74.48         5.54 o
  -3   5   7         39.29         44.55         3.12 o
  -2   5   7        164.49        166.51         6.73 o
  -1   5   7        104.81        111.85         3.31 o
   0   5   7        385.75        377.79        10.74 o
   1   5   7        508.21        492.98        10.25 o
   2   5   7        477.35        425.40         8.69 o
   3   5   7        478.60        483.53        17.57 o
   4   5   7        173.13        180.35        11.09 o
   5   5   7        106.84         98.52         8.94 o
   6   5   7         37.73         40.53         6.73 o
   7   5   7         14.46         30.36         6.85 o
   8   5   7         21.92         27.82         6.85 o
  -9   6   7          0.20         -0.12         3.09 o
  -8   6   7          1.48          0.72         2.12 o
  -7   6   7         14.51         27.46         7.65 o
  -6   6   7         16.07         16.84         2.85 o
  -5   6   7         35.22         35.82         3.45 o
  -4   6   7         14.28         14.14         2.16 o
  -3   6   7        135.55        132.94         6.82 o
  -2   6   7         19.28         19.01         2.27 o
  -1   6   7        343.75        351.62         7.87 o
   0   6   7        203.74        190.58         3.69 o
   1   6   7        147.65        149.44         5.23 o
   2   6   7         81.39         74.60         7.66 o
   3   6   7        192.26        175.76        10.17 o
   4   6   7         97.09         99.01         8.50 o
   5   6   7         23.88         26.51         5.49 o
   6   6   7         20.18         30.52         6.26 o
   7   6   7         14.26         14.80         5.24 o
   8   6   7          0.48          8.22         5.29 o
  -8   7   7         13.29         14.95         3.09 o
  -7   7   7         14.60         16.00         3.18 o
  -6   7   7          8.83          8.31         3.63 o
  -5   7   7          7.13          9.31         2.21 o
  -4   7   7        106.65        108.36         5.79 o
  -3   7   7         81.61         80.89         3.88 o
  -2   7   7        389.81        384.25         8.76 o
  -1   7   7        139.46        143.65         4.19 o
   0   7   7        491.51        468.79         7.32 o
   1   7   7        686.29        680.11        16.10 o
   2   7   7        194.10        180.55         5.42 o
   3   7   7        479.13        467.79        17.11 o
   4   7   7         73.95         70.73         7.15 o
   5   7   7         84.76         87.88         8.51 o
   6   7   7         14.90         21.80         5.50 o
   7   7   7          5.97          9.43         4.81 o
   8   7   7          4.30          6.24         4.77 o
  -8   8   7          3.34          2.61         3.89 o
  -7   8   7          4.51          1.69         2.30 o
  -6   8   7          3.02          3.69         1.99 o
  -5   8   7         12.14          9.15         2.01 o
  -4   8   7         12.44         16.50         2.30 o
  -3   8   7        257.78        246.70        14.36 o
  -2   8   7        218.26        208.66         4.43 o
   0   8   7        316.02        328.18         9.28 o
   1   8   7        961.55        933.90        14.60 o
   2   8   7        735.00        717.68        12.73 o
   3   8   7        117.77        110.70         8.17 o
   4   8   7        289.22        279.30        13.79 o
   5   8   7         15.93         21.25         4.96 o
   6   8   7        128.66        149.96        11.51 o
   7   8   7          0.87          1.45         3.58 o
   8   8   7          2.32          5.67         4.33 o
  -8   9   7          1.22         -0.61         3.67 o
  -7   9   7          0.52          1.13         3.23 o
  -6   9   7         19.17         20.14         4.66 o
  -5   9   7         48.68         45.37         3.72 o
  -4   9   7         23.22         17.76         3.09 o
  -3   9   7        147.19        135.12         5.45 o
  -2   9   7         11.10          7.67         2.99 o
  -1   9   7        401.99        410.96        14.26 o
   0   9   7        132.71        122.30         5.87 o
   1   9   7        118.63        116.91         4.01 o
   2   9   7        171.06        162.63         5.42 o
   3   9   7         15.02         14.78         3.63 o
   4   9   7         36.59         49.14         6.23 o
   5   9   7          3.05          7.92         3.61 o
   6   9   7         13.43         14.72         4.55 o
   7   9   7         10.79         13.55         4.76 o
  -7  10   7          7.25          8.43         4.17 o
  -6  10   7          5.12         -3.72         3.72 o
  -5  10   7          1.37         -3.67         3.67 o
  -4  10   7         42.88         45.69         5.64 o
  -3  10   7          2.70         -1.15         1.97 o
  -2  10   7         18.71         15.36         2.17 o
  -1  10   7        532.89        535.13        17.07 o
   0  10   7        339.34        334.69         7.24 o
   1  10   7        251.94        250.93         6.85 o
   2  10   7        250.93        229.66         5.70 o
   3  10   7        249.76        231.17        11.50 o
   4  10   7        184.15        196.09        11.43 o
   5  10   7          9.13          8.48         3.76 o
   6  10   7          1.48          8.37         3.90 o
   7  10   7          4.15          2.24         3.59 o
  -7  11   7          3.57          3.58         3.62 o
  -6  11   7          1.21         -2.52         3.52 o
  -5  11   7          8.17          4.02         3.26 o
  -3  11   7         27.09         18.56         3.46 o
  -2  11   7         10.91         14.22         2.92 o
  -1  11   7        151.26        147.17         8.84 o
   0  11   7         41.01         42.39         3.34 o
   1  11   7        205.53        214.20         7.53 o
   2  11   7         63.70         69.32         3.23 o
   3  11   7         73.83         63.30         6.17 o
   4  11   7         60.59         49.59         5.90 o
   5  11   7         27.93         23.90         4.66 o
   6  11   7         30.87         25.07         5.33 o
   7  11   7         10.98         10.32         4.07 o
  -7  12   7          3.67          0.48         3.61 o
  -6  12   7         10.51         14.13         4.53 o
  -5  12   7         49.73         58.79         7.31 o
  -4  12   7         61.53         61.16         6.97 o
  -3  12   7         14.39         17.33         2.69 o
  -2  12   7        210.47        223.40        11.74 o
  -1  12   7         63.40         66.04         6.26 o
   0  12   7        340.70        364.02         9.85 o
   1  12   7         51.26         49.34         2.88 o
   2  12   7          9.16          8.97         1.56 o
   3  12   7         15.88         15.22         3.48 o
   4  12   7         16.42         10.72         3.20 o
   5  12   7          3.55          1.68         2.65 o
   6  12   7          5.86          2.59         3.25 o
   7  12   7          1.48         -3.56         3.56 o
  -7  13   7          2.17         -1.28         3.41 o
  -6  13   7         17.70         14.13         4.78 o
  -5  13   7         10.06          4.44         3.45 o
  -4  13   7         59.69         61.12         4.54 o
  -3  13   7          5.38          4.90         2.02 o
  -2  13   7         61.43         72.30         6.96 o
  -1  13   7          4.32          4.35         2.83 o
   0  13   7         10.02         11.80         2.27 o
   1  13   7         14.49          8.83         1.53 o
   2  13   7          6.24         10.82         3.19 o
   3  13   7         15.87         17.22         3.62 o
   4  13   7          4.11          2.69         2.40 o
   5  13   7          0.65          3.03         2.65 o
   6  13   7          3.77          0.13         2.69 o
  -6  14   7          3.06          5.29         4.43 o
  -5  14   7          7.90         13.14         4.63 o
  -4  14   7          2.35          2.53         2.16 o
  -3  14   7         46.29         46.83         4.07 o
  -2  14   7         47.51         45.98         5.93 o
  -1  14   7         22.25         21.44         4.35 o
   0  14   7         69.47         68.02         4.48 o
   1  14   7          6.50          9.58         1.67 o
   2  14   7         37.55         36.37         3.45 o
   3  14   7         16.63         15.34         3.40 o
  -6  15   7          9.95         13.81         5.10 o
  -5  15   7         18.42         27.13         5.66 o
  -4  15   7         17.40         12.12         2.63 o
  -3  15   7         36.58         41.39         7.91 o
  -2  15   7         20.61         18.95         4.25 o
  -1  15   7         25.77         23.92         4.73 o
   0  15   7         15.48         13.57         3.36 o
   1  15   7         12.81         17.28         2.74 o
   2  15   7         10.96         14.05         4.30 o
   3  15   7          1.61          5.43         3.32 o
  -5  16   7          1.68          6.10         4.21 o
  -4  16   7         11.69         20.26         5.21 o
  -3  16   7         20.42         16.83         6.25 o
  -2  16   7          0.78         -0.81         2.87 o
  -1  16   7         17.88         14.75         3.65 o
   0  16   7          0.60          1.03         1.80 o
   1  16   7         11.77          9.22         3.15 o
   2  16   7         58.21         62.59         7.14 o
   3  16   7         16.32         29.20         5.56 o
  -5  17   7          3.18         17.01         5.61 o
  -4  17   7          3.75          4.77         4.26 o
  -3  17   7         10.43         13.76         2.96 o
  -2  17   7         16.73         21.11         4.77 o
  -1  17   7         13.98         16.05         4.21 o
   0  17   7          0.85         -0.88         2.28 o
   1  17   7          3.79          2.05         1.94 o
   2  17   7          8.24          2.31         3.07 o
   3  17   7         12.22         18.42         4.88 o
  -4  18   7          7.21         23.11         5.84 o
  -3  18   7          9.93         10.68         2.83 o
  -2  18   7          4.94          0.85         3.33 o
  -1  18   7          7.54          8.08         3.35 o
   0  18   7          9.51         10.27         2.66 o
   1  18   7         26.12         38.40         6.02 o
   2  18   7         27.35         37.47         6.31 o
   3  18   7         27.73         29.65         5.80 o
  -4  19   7          2.14         12.36         5.29 o
  -3  19   7          1.06          9.43         4.30 o
  -2  19   7          1.87          0.45         2.35 o
  -1  19   7          5.31          4.55         3.12 o
   0  19   7          1.68          1.74         2.60 o
   1  19   7         10.04         10.92         4.30 o
   2  19   7         12.61         23.03         5.39 o
   3  19   7          7.94         15.48         4.78 o
  -3  20   7         49.82         71.53         8.93 o
  -2  20   7          3.44          3.50         3.86 o
  -1  20   7         49.69         72.16         8.33 o
   0  20   7         19.45         18.28         3.35 o
   1  20   7         16.30         24.50         5.65 o
   2  20   7         22.49         34.93         6.50 o
   3  20   7          1.24          6.90         4.51 o
  -2  21   7         17.96         26.05         5.80 o
  -1  21   7          8.11         11.97         4.78 o
   0  21   7         46.80         60.56         8.26 o
   1  21   7         43.09         63.84         8.59 o
   2  21   7         45.10         55.79         8.33 o
  -1  22   7         24.18         27.11         6.28 o
   0  22   7          2.61         -0.62         3.41 o
   1  22   7         19.41         22.36         6.10 o
  -2 -21   8          4.43          9.05         4.65 o
  -1 -21   8         17.94         11.29         4.61 o
   0 -21   8         12.06         10.03         5.04 o
   1 -21   8          2.35          3.94         4.14 o
  -4 -20   8          7.42          6.00         4.46 o
  -3 -20   8          5.64          6.10         3.08 o
  -2 -20   8         22.87         30.55         4.53 o
  -1 -20   8         13.06          7.13         4.00 o
   0 -20   8         16.48         21.58         3.85 o
   1 -20   8         26.26         24.55         4.32 o
   2 -20   8         10.66         11.38         6.69 o
  -4 -19   8          0.06          0.83         2.74 o
  -3 -19   8          7.58         14.93         3.45 o
  -2 -19   8          2.66          6.00         3.07 o
  -1 -19   8         25.86         24.31         5.63 o
   0 -19   8          4.37          4.46         6.25 o
   1 -19   8         34.65         40.16         5.84 o
   2 -19   8         11.64         16.07         3.68 o
   3 -19   8         38.52         29.66         6.29 o
  -4 -18   8          4.59          5.24         3.20 o
  -3 -18   8         14.57         19.94         3.85 o
  -2 -18   8         34.78         40.27         8.43 o
  -1 -18   8          4.53          5.36         3.82 o
   0 -18   8         12.45         11.41         6.12 o
   1 -18   8          2.44          1.93         1.95 o
   2 -18   8          9.41         20.30         4.78 o
   3 -18   8          3.69          6.29         2.86 o
  -5 -17   8          2.36          7.15         4.26 o
  -4 -17   8          3.98          4.41         3.48 o
  -3 -17   8         19.58         25.25         4.16 o
  -2 -17   8         12.23         17.22         3.46 o
  -1 -17   8         11.51         10.15         3.97 o
   0 -17   8          4.45         -2.27         2.27 o
   1 -17   8         19.57         15.61         3.40 o
   2 -17   8         15.80         11.38         4.30 o
   3 -17   8         12.97         10.08         3.16 o
   4 -17   8          1.91         11.01         5.26 o
  -5 -16   8          4.35         -2.01         3.37 o
  -4 -16   8          8.19          8.42         3.07 o
  -3 -16   8         15.53         16.16         3.40 o
  -2 -16   8         38.47         31.44         4.01 o
  -1 -16   8         11.43         11.09         4.16 o
   0 -16   8          3.44          2.87         1.81 o
   1 -16   8         10.68         13.22         5.86 o
   2 -16   8          3.72          7.64         2.57 o
   3 -16   8          2.88          6.34         3.40 o
   4 -16   8          6.46         12.00         2.78 o
   5 -16   8          1.07         -0.27         3.42 o
  -5 -15   8          1.10         -1.61         3.18 o
  -4 -15   8         29.28         30.05         4.47 o
  -3 -15   8         17.67         24.50         3.75 o
  -2 -15   8         16.89         18.82         3.31 o
  -1 -15   8          3.00          3.97         1.97 o
   0 -15   8         26.50         23.67         2.93 o
   1 -15   8          0.62          0.77         3.59 o
   2 -15   8         33.08         38.15         4.39 o
   3 -15   8         25.85         28.13         3.78 o
   4 -15   8         14.03         16.06         2.80 o
   5 -15   8         10.84         11.53         3.56 o
  -6 -14   8          5.36          6.82         4.68 o
  -5 -14   8          1.82          7.03         4.18 o
  -4 -14   8         19.51         19.82         9.48 o
  -3 -14   8         26.61         31.92         8.48 o
  -2 -14   8         40.70         49.27         4.68 o
  -1 -14   8          2.71         -0.11         1.47 o
   0 -14   8         18.50         19.49         2.46 o
   1 -14   8          3.00          2.39         1.58 o
   2 -14   8         31.97         42.16         3.36 o
   3 -14   8          1.99          1.31         1.52 o
   4 -14   8         15.66         20.84         3.72 o
   5 -14   8          1.05          6.78         3.06 o
   6 -14   8          3.92          4.52         4.11 o
  -6 -13   8          3.76         -1.61         3.54 o
  -5 -13   8          9.54         11.87         4.56 o
  -4 -13   8         27.22         33.06         5.44 o
  -3 -13   8         14.34         16.26         5.72 o
  -2 -13   8          7.01         10.88         2.69 o
  -1 -13   8          2.11          2.64         2.16 o
   0 -13   8         22.82         20.74         2.43 o
   1 -13   8         31.52         30.26         3.06 o
   2 -13   8         27.19         27.14         3.31 o
   3 -13   8         24.45         27.67         2.57 o
   4 -13   8          3.11          5.48         1.88 o
   5 -13   8          3.86          2.45         1.99 o
   6 -13   8          5.35          7.82         2.59 o
  -6 -12   8         15.72         16.93         5.33 o
  -5 -12   8          9.70          4.75         4.04 o
  -4 -12   8         27.96         27.48         3.64 o
  -3 -12   8          1.49          3.85         2.19 o
  -2 -12   8         20.35         19.33         4.13 o
  -1 -12   8          7.06         10.05         1.90 o
   0 -12   8         94.66         88.29         3.79 o
   1 -12   8          4.10          2.91         1.53 o
   2 -12   8          4.23          4.80         3.25 o
   3 -12   8          1.66          2.22         1.74 o
   4 -12   8         19.41         23.34         3.91 o
   5 -12   8          3.92          1.07         1.98 o
   6 -12   8         24.68         23.46         3.28 o
   7 -12   8          2.93          1.97         2.61 o
  -7 -11   8          7.71         17.18         5.29 o
  -6 -11   8          7.61          3.31         4.02 o
  -5 -11   8         11.27          9.37         4.57 o
  -4 -11   8         16.59         17.73         2.99 o
  -3 -11   8         81.01         88.05         5.64 o
  -2 -11   8          8.41          4.71         3.28 o
  -1 -11   8         98.37         85.79         4.07 o
   0 -11   8         13.24         10.15         1.94 o
   1 -11   8          2.01          0.89         1.77 o
   2 -11   8         17.30         14.52         2.57 o
   3 -11   8         12.68         14.76         2.29 o
   4 -11   8          1.03         -1.67         1.67 o
   5 -11   8         17.21         18.82         2.79 o
   6 -11   8          8.72          8.00         2.85 o
   7 -11   8          1.42         -3.15         3.15 o
  -7 -10   8         20.82         12.15         4.44 o
  -6 -10   8          3.08          5.96         4.12 o
  -5 -10   8         31.44         29.63         6.03 o
  -4 -10   8         13.94         13.19         2.60 o
  -3 -10   8        158.40        168.95         7.32 o
  -2 -10   8        113.47        108.27         6.48 o
  -1 -10   8         82.95         85.42         4.37 o
   0 -10   8         56.53         56.09         3.37 o
   1 -10   8         28.87         29.06         2.69 o
   2 -10   8         60.76         60.32         4.49 o
   3 -10   8          8.24          9.59         2.00 o
   4 -10   8         11.84         11.98         2.24 o
   5 -10   8         17.90         13.60         3.08 o
   6 -10   8          9.53          9.53         4.04 o
   7 -10   8          6.53          2.41         2.58 o
  -7  -9   8          7.03          7.24         4.58 o
  -6  -9   8          4.46          5.52         3.59 o
  -5  -9   8         47.78         39.94         6.60 o
  -4  -9   8          0.73          5.79         2.24 o
  -3  -9   8        391.84        373.24        16.88 o
  -2  -9   8         56.10         56.50         4.71 o
  -1  -9   8        440.77        394.37        15.30 o
   0  -9   8         68.54         68.43         3.63 o
   1  -9   8         97.48         81.53         4.86 o
   2  -9   8         33.02         31.12         3.59 o
   3  -9   8         22.15         22.33         3.07 o
   4  -9   8          6.79          0.57         2.13 o
   5  -9   8         12.56         13.75         3.07 o
   6  -9   8          3.38          6.38         2.67 o
   7  -9   8          9.78         11.09         3.27 o
  -7  -8   8          6.79         21.78         5.74 o
  -6  -8   8         81.08         91.48         9.61 o
  -5  -8   8        141.17        148.43        11.53 o
  -4  -8   8        261.73        280.55         8.84 o
  -3  -8   8         78.79         96.61         8.77 o
  -2  -8   8        219.84        204.49        18.11 o
  -1  -8   8        107.05        116.23         6.63 o
   0  -8   8        166.54        158.75         5.26 o
   1  -8   8        148.38        140.11        10.98 o
   2  -8   8         20.70         22.12         4.44 o
   3  -8   8        105.14        104.79         5.74 o
   4  -8   8         41.64         36.93         3.92 o
   5  -8   8         47.85         47.98         4.57 o
   6  -8   8          8.20          8.75         2.73 o
   7  -8   8          0.72         -0.83         2.45 o
  -8  -7   8          6.26          9.55         4.88 o
  -7  -7   8         22.18         22.92         5.94 o
  -6  -7   8         22.44         31.60         6.37 o
  -5  -7   8        220.20        223.40        13.66 o
  -4  -7   8         74.66         87.29         8.56 o
  -3  -7   8        422.56        435.76        12.34 o
  -2  -7   8        290.96        252.55        22.54 o
  -1  -7   8        690.73        653.08        21.36 o
   0  -7   8        508.01        462.23        17.95 o
   1  -7   8        120.03        104.23         7.90 o
   2  -7   8        204.56        201.10        11.22 o
   3  -7   8         31.66         19.86         2.84 o
   4  -7   8         28.95         25.25         3.40 o
   5  -7   8         10.19         15.21         3.01 o
   6  -7   8          5.52          1.38         2.31 o
   7  -7   8          0.55          2.38         2.43 o
  -8  -6   8          5.35         13.85         5.33 o
  -7  -6   8         35.04         42.99         7.20 o
  -6  -6   8        156.88        168.75        12.77 o
  -5  -6   8         40.37         42.12         6.42 o
  -4  -6   8        290.89        300.36        15.05 o
  -3  -6   8        109.12        128.84         6.64 o
  -2  -6   8        808.48        822.33        16.63 o
  -1  -6   8        200.86        189.23        10.30 o
   0  -6   8        435.12        452.84        16.64 o
   1  -6   8        114.62        112.32         8.19 o
   2  -6   8        101.70        105.59         8.30 o
   3  -6   8          7.21          3.59         1.99 o
   4  -6   8         58.57         60.03         4.64 o
   5  -6   8         13.64         13.21         2.89 o
   6  -6   8         51.09         46.95         7.11 o
   7  -6   8         14.77         16.01         3.41 o
  -8  -5   8         15.40         15.63         5.21 o
  -7  -5   8         46.90         49.59         7.83 o
  -6  -5   8         31.34         48.73         7.11 o
  -5  -5   8         23.96         23.30         5.02 o
  -4  -5   8        112.91        129.57         9.73 o
  -3  -5   8         23.26         30.04         3.56 o
  -2  -5   8        180.05        178.38         7.30 o
  -1  -5   8         84.09         77.14         2.90 o
   0  -5   8        537.53        526.40        18.17 o
   1  -5   8        245.13        254.99        12.34 o
   2  -5   8        113.00        131.16         9.13 o
   3  -5   8          8.05          1.06         1.86 o
   4  -5   8         40.87         42.56         7.02 o
   5  -5   8          6.33          1.37         2.34 o
   6  -5   8          1.00          2.00         2.09 o
   7  -5   8          0.12          2.01         4.11 o
  -8  -4   8          2.57          5.59         4.09 o
  -7  -4   8         10.48         21.60         5.35 o
  -6  -4   8         62.44         81.73         8.29 o
  -5  -4   8         20.39         21.65         4.48 o
  -4  -4   8        377.42        389.72        16.53 o
  -3  -4   8          5.61          4.39         3.08 o
  -2  -4   8        194.01        194.07         7.31 o
  -1  -4   8         78.09         79.11         3.94 o
   0  -4   8        178.66        171.60         9.94 o
   1  -4   8        356.46        371.00        15.09 o
   2  -4   8         47.07         48.73         6.00 o
   3  -4   8         45.07         40.06         3.45 o
   4  -4   8          2.33         -1.85         1.85 o
   5  -4   8         20.53         19.50         4.72 o
   6  -4   8          9.58          7.75         2.64 o
   7  -4   8         15.40         28.62         6.62 o
  -8  -3   8         20.02         22.52         5.56 o
  -7  -3   8         11.23         11.73         3.07 o
  -6  -3   8         13.89         15.75         3.21 o
  -5  -3   8         14.73         21.78         3.42 o
  -4  -3   8          4.27          9.44         4.15 o
  -3  -3   8         12.54         12.30         2.35 o
  -2  -3   8         51.69         44.95         4.49 o
  -1  -3   8        101.41        105.08         5.41 o
   0  -3   8        127.37        123.93         8.44 o
   2  -3   8        130.93        137.79         9.25 o
   3  -3   8         16.03         14.37         2.20 o
   4  -3   8         36.15         32.07         3.31 o
   5  -3   8        140.71        132.61        15.10 o
   6  -3   8          9.14          7.13         2.37 o
   7  -3   8         19.84         32.54         6.65 o
  -8  -2   8          1.56          4.45         2.70 o
  -7  -2   8          8.99          7.70         2.96 o
  -6  -2   8         25.89         20.23         3.30 o
  -5  -2   8        112.99        112.60         7.49 o
  -4  -2   8         31.49         29.45         3.34 o
  -3  -2   8         73.97         74.89         3.80 o
  -2  -2   8         21.46         20.56         3.29 o
  -1  -2   8        292.74        284.55         8.81 o
   0  -2   8         18.30         20.96         4.05 o
   1  -2   8        233.01        243.56        12.04 o
   2  -2   8         69.26         83.45         7.35 o
   3  -2   8          5.99          7.46         1.81 o
   4  -2   8         50.48         47.82         3.68 o
   5  -2   8         66.16         85.45         8.84 o
   6  -2   8         20.71         28.22         6.44 o
   7  -2   8         37.58         39.70         7.45 o
  -8  -1   8          1.66          2.35         4.72 o
  -7  -1   8          1.91          0.22         2.15 o
  -6  -1   8          0.04          1.34         2.41 o
  -5  -1   8          6.45          7.88         5.34 o
  -4  -1   8         11.77          8.71         2.37 o
  -3  -1   8         30.66         28.32         2.46 o
  -2  -1   8          1.52          0.53         0.69 o
  -1  -1   8        108.70         97.30         5.05 o
   0  -1   8        136.40        103.71        12.65 o
   1  -1   8         51.68         61.43         6.31 o
   2  -1   8         27.26         23.66         4.58 o
   3  -1   8         14.25         15.48         3.29 o
   4  -1   8          0.43          1.23         3.13 o
   5  -1   8          3.79          5.53         3.48 o
   6  -1   8         11.00         17.44         5.40 o
   7  -1   8         26.14         34.03         6.74 o
  -8   0   8          0.01         -2.63         2.63 o
  -7   0   8          1.14         -1.45         2.30 o
  -6   0   8          0.91          0.96         2.77 o
  -5   0   8         18.76         17.02         3.54 o
  -4   0   8          0.12         -1.47         1.84 o
  -3   0   8         55.62         54.60         3.11 o
  -2   0   8          9.23          7.18         0.98 o
  -1   0   8         40.85         36.60         2.54 o
   0   0   8        173.27        151.30        20.10 o
   1   0   8        264.52        298.23        13.39 o
   2   0   8         19.38         22.96         4.41 o
   3   0   8         46.75         42.48         2.85 o
   4   0   8         30.35         26.94         3.97 o
   5   0   8        165.92        168.20        11.97 o
   6   0   8          7.77         13.99         5.29 o
   7   0   8         34.34         39.84         7.47 o
  -8   1   8          1.65          3.96         6.84 o
  -7   1   8          1.92         -0.91         2.20 o
  -6   1   8          0.04          0.10         2.04 o
  -5   1   8          6.42          7.29         2.41 o
  -4   1   8         11.74          7.78         2.22 o
  -3   1   8         30.41         31.21         2.98 o
  -2   1   8          1.54          1.54         0.83 o
  -1   1   8        108.96        103.85         4.04 o
   0   1   8        136.39        123.56         5.25 o
   1   1   8         51.79         60.06         6.18 o
   2   1   8         27.40         25.49         4.46 o
   3   1   8         14.21         11.39         1.56 o
   4   1   8          0.42         -0.54         3.02 o
   5   1   8          3.78          6.64         4.46 o
   6   1   8         10.97         20.34         5.37 o
   7   1   8         26.19         34.97         7.37 o
  -8   2   8          1.55          8.03         3.12 o
  -7   2   8          8.99          7.70         2.63 o
  -6   2   8         25.86         29.44         5.55 o
  -5   2   8        112.92        118.20         6.36 o
  -4   2   8         31.49         31.54         3.32 o
  -3   2   8         74.17         73.42         3.48 o
  -2   2   8         21.40         25.74         2.63 o
  -1   2   8        292.45        299.26         8.89 o
   0   2   8         18.28         11.93         3.35 o
   1   2   8        233.04        224.73        11.51 o
   2   2   8         68.82         81.73         7.25 o
   3   2   8          5.95          1.65         2.82 o
   4   2   8         50.28         42.71         5.90 o
   5   2   8         66.06         82.59         8.73 o
   6   2   8         20.63         29.58         6.25 o
   7   2   8         37.60         41.23         7.41 o
  -8   3   8         20.05         20.49         3.61 o
  -7   3   8         11.22          7.82         2.69 o
  -6   3   8         13.78         12.96         2.71 o
  -5   3   8         14.72         21.18         3.13 o
  -4   3   8          4.22          8.33         2.32 o
  -3   3   8         12.43         10.30         1.58 o
  -2   3   8         51.84         50.13         4.94 o
  -1   3   8        101.21         99.80         3.84 o
   0   3   8        127.31        115.04         5.08 o
   1   3   8          5.93          2.15         2.37 o
   2   3   8        130.71        129.55         8.89 o
   3   3   8         15.83          5.80         3.03 o
   4   3   8         36.25         37.83         5.64 o
   5   3   8        140.57        126.20        10.45 o
   6   3   8          9.14         13.71         5.05 o
   7   3   8         19.83         28.67         6.66 o
  -9   4   8          1.19          2.85         3.21 o
  -8   4   8          2.57          4.01         3.97 o
  -7   4   8         10.45         15.03         3.17 o
  -6   4   8         62.48         60.49         4.94 o
  -5   4   8         20.43         21.51         3.04 o
  -4   4   8        377.85        384.02        10.56 o
  -3   4   8          5.59          1.87         1.15 o
  -2   4   8        194.58        196.04        11.38 o
  -1   4   8         78.23         80.37         3.58 o
   0   4   8        178.99        171.01         6.23 o
   1   4   8        357.21        340.81         8.69 o
   2   4   8         47.17         53.46         6.07 o
   3   4   8         45.22         43.24         5.63 o
   4   4   8          2.35         -3.64         3.64 o
   5   4   8         20.46         23.33         5.26 o
   6   4   8          9.53         10.33         4.23 o
   7   4   8         15.41         21.49         6.30 o
  -9   5   8          8.77          6.10         3.90 o
  -8   5   8         15.35         18.97         4.08 o
  -7   5   8         46.86         58.02         5.20 o
  -6   5   8         31.40         44.94         4.47 o
  -5   5   8         24.10         27.80         3.23 o
  -4   5   8        112.67        129.48         6.01 o
  -3   5   8         23.29         27.67         2.22 o
  -2   5   8        179.98        173.21         5.81 o
  -1   5   8         84.02         82.96         3.14 o
   0   5   8        537.53        554.45        18.32 o
   1   5   8        244.90        236.16         7.05 o
   2   5   8        113.01        126.53         8.86 o
   3   5   8          8.04          2.07         2.97 o
   4   5   8         40.92         42.63         5.99 o
   5   5   8          6.32          6.61         4.17 o
   6   5   8          0.98         -0.49         3.58 o
   7   5   8          0.11          6.61         4.51 o
  -8   6   8          5.33          4.52         2.61 o
  -7   6   8         34.91         40.19         4.43 o
  -6   6   8        156.88        178.34         8.06 o
  -5   6   8         40.40         43.34         3.93 o
  -4   6   8        290.91        311.02         9.23 o
  -3   6   8        109.31        110.73         6.47 o
  -2   6   8        809.26        816.32        13.68 o
  -1   6   8        200.98        207.30         5.19 o
   0   6   8        435.13        431.62         7.78 o
   1   6   8        114.31        102.95         4.62 o
   2   6   8        101.56         93.15        13.79 o
   3   6   8          7.15          3.66         2.84 o
   4   6   8         58.25         48.91         6.23 o
   5   6   8         13.66         14.06         4.27 o
   6   6   8         51.04         55.85         7.76 o
   7   6   8         14.77         13.01         4.83 o
  -8   7   8          6.29          3.57         4.04 o
  -7   7   8         22.21         33.19         6.28 o
  -6   7   8         22.39         29.41         5.36 o
  -5   7   8        220.49        227.36         8.36 o
  -4   7   8         74.89         80.91         8.84 o
  -3   7   8        422.94        414.79        11.39 o
  -2   7   8        291.47        268.87        20.21 o
  -1   7   8        691.18        708.54        17.83 o
   0   7   8        508.55        482.71        10.43 o
   1   7   8        120.01        100.30         5.77 o
   2   7   8        204.88        181.02         5.72 o
   3   7   8         31.60         19.55         4.00 o
   4   7   8         28.90         25.99         4.85 o
   5   7   8         10.21         10.78         4.19 o
   6   7   8          5.53         10.94         4.59 o
   7   7   8          0.55          0.50         3.75 o
  -7   8   8          6.78         13.38         5.17 o
  -6   8   8         81.02         96.93         9.54 o
  -5   8   8        140.82        144.96        10.70 o
  -4   8   8        261.98        283.07         8.54 o
  -3   8   8         78.62         88.09         5.52 o
  -2   8   8        219.70        220.76         6.56 o
  -1   8   8        107.13        119.62         4.90 o
   0   8   8        166.69        156.20        10.23 o
   1   8   8        148.50        133.24         5.33 o
   2   8   8         20.60         16.97         3.59 o
   3   8   8        105.12         99.63         7.99 o
   4   8   8         41.55         35.58         5.58 o
   5   8   8         47.79         41.17         6.16 o
   6   8   8          8.20         11.43         4.28 o
   7   8   8          0.73         -0.40         3.62 o
  -7   9   8          7.03         12.92         5.40 o
  -6   9   8          4.48          6.85         4.32 o
  -5   9   8         47.67         52.22         6.92 o
  -4   9   8          0.75          4.31         3.36 o
  -3   9   8        392.19        394.84        16.40 o
  -2   9   8         56.10         50.53         5.57 o
  -1   9   8        440.36        445.09        10.14 o
   0   9   8         68.50         74.34         3.39 o
   1   9   8         97.18         86.38         3.57 o
   2   9   8         33.08         30.26         2.50 o
   3   9   8         22.37         19.68         4.15 o
   4   9   8          6.86          7.15         3.41 o
   5   9   8         12.59         12.50         3.84 o
   6   9   8          3.40          8.09         4.11 o
   7   9   8          9.82         12.19         5.38 o
  -7  10   8         20.80         19.01         5.24 o
  -6  10   8          3.09         -0.37         3.11 o
  -5  10   8         31.56         23.27         5.14 o
  -4  10   8         14.05         10.07         4.23 o
  -3  10   8        158.72        167.81        10.86 o
  -2  10   8        113.60        107.78         8.51 o
  -1  10   8         83.09         93.86         7.16 o
   0  10   8         56.69         58.47         3.13 o
   1  10   8         28.88         28.22         2.23 o
   2  10   8         60.66         59.56         6.20 o
   3  10   8          8.26          3.71         3.05 o
   4  10   8         11.80          1.22         2.75 o
   5  10   8         17.89         16.39         4.69 o
   6  10   8          9.56         15.11         4.35 o
   7  10   8          6.51          1.99         3.22 o
  -7  11   8          7.70         10.00         5.31 o
  -6  11   8          7.58          5.18         4.01 o
  -5  11   8         11.35          9.54         3.84 o
  -4  11   8         16.56          6.93         3.27 o
  -3  11   8         81.17         94.67         8.21 o
  -2  11   8          8.42          7.69         3.49 o
  -1  11   8         98.55        101.55         7.61 o
   0  11   8         13.24         14.56         1.89 o
   1  11   8          1.99          2.35         1.22 o
   2  11   8         17.21         18.87         3.79 o
   3  11   8         12.74         17.91         4.31 o
   4  11   8          1.04         -3.12         3.12 o
   5  11   8         17.24         12.86         3.95 o
   6  11   8          8.73          7.63         3.77 o
   7  11   8          1.42          1.13         3.61 o
  -6  12   8         15.69         19.49         5.37 o
  -5  12   8          9.64         14.25         4.52 o
  -4  12   8         28.02         24.17         5.19 o
  -3  12   8          1.49         -0.13         3.11 o
  -2  12   8         20.30         16.88         2.81 o
  -1  12   8          7.06          2.57         2.45 o
   0  12   8         94.63         98.86         5.09 o
   1  12   8          4.03          5.09         1.45 o
   2  12   8          4.24          7.42         2.12 o
   3  12   8          1.65          3.69         2.94 o
   4  12   8         19.44         21.15         4.33 o
   5  12   8          3.94          1.37         3.20 o
   6  12   8         24.63         21.44         5.13 o
   7  12   8          2.93         -0.04         3.17 o
  -6  13   8          3.76          9.72         4.78 o
  -5  13   8          9.58         13.56         4.82 o
  -4  13   8         27.20         27.13         5.52 o
  -3  13   8         14.28         12.79         4.22 o
  -2  13   8          7.03          9.08         2.24 o
  -1  13   8          2.10         -1.90         3.14 o
   0  13   8         22.72         27.07         3.03 o
   1  13   8         31.39         32.74         2.60 o
   2  13   8         27.16         21.86         3.75 o
   3  13   8         24.35         28.03         4.61 o
   4  13   8          3.11          2.16         2.43 o
   5  13   8          3.86          3.32         2.99 o
  -6  14   8          5.35          2.94         3.91 o
  -5  14   8          1.82          1.02         3.63 o
  -4  14   8         19.44         23.16         5.59 o
  -3  14   8         26.56         32.40         5.66 o
  -2  14   8         40.84         56.46         6.89 o
  -1  14   8          2.73          3.87         2.98 o
   0  14   8         18.51         20.98         2.88 o
   1  14   8          2.98          5.35         2.58 o
   2  14   8         32.12         41.70         4.89 o
  -5  15   8          1.10          2.66         3.62 o
  -4  15   8         29.23         28.35         5.82 o
  -3  15   8         17.67         23.74         5.27 o
  -2  15   8         16.84         15.27         4.36 o
  -1  15   8          3.00          3.71         2.72 o
   0  15   8         26.39         27.41         4.98 o
   1  15   8          0.63          0.54         2.63 o
   2  15   8         32.96         42.06         5.81 o
  -5  16   8          4.35          1.81         4.09 o
  -4  16   8          8.15         18.10         5.64 o
  -3  16   8         15.58         17.54         4.77 o
  -2  16   8         38.38         30.50         5.61 o
  -1  16   8         11.45          8.28         3.49 o
   0  16   8          3.42          1.79         1.85 o
   1  16   8         10.64          8.89         3.60 o
   2  16   8          3.67          7.37         3.24 o
  -4  17   8          3.97          1.92         3.61 o
  -3  17   8         19.61         33.11         6.11 o
  -2  17   8         12.26         20.85         5.51 o
  -1  17   8         11.51         14.01         3.98 o
   0  17   8          4.49          1.95         3.88 o
   1  17   8         19.60         25.73         4.99 o
   2  17   8         15.83         16.74         4.35 o
  -4  18   8          4.60         10.15         4.38 o
  -3  18   8         14.49         23.99         5.78 o
  -2  18   8         34.79         47.01         6.86 o
  -1  18   8          4.55          9.92         4.22 o
   0  18   8         12.47         14.80         2.94 o
   1  18   8          2.44          3.25         3.46 o
  -3  19   8          7.59          9.45         4.51 o
  -2  19   8          2.65          6.49         4.71 o
  -1  19   8         25.93         33.27         6.01 o
   0  19   8          4.39          3.42         3.19 o
   1  19   8         34.62         45.64         6.95 o
   2  19   8         11.60         12.19         4.50 o
  -2  20   8         22.90         33.58         6.78 o
  -1  20   8         13.03         25.37         5.72 o
   0  20   8         16.47         23.46         5.69 o
   1  20   8         26.33         24.12         5.79 o
   2  20   8         10.64          7.00         4.27 o
  -2  21   8          4.45         12.61         5.14 o
  -1  21   8         17.90         20.46         5.67 o
   0  21   8         12.02          6.98         4.32 o
   1  21   8          2.34          0.68         3.37 o
  -1  22   8          0.92          0.00         3.79 o
   0 -20   9         10.69          5.17         4.09 o
   1 -20   9          2.95          6.25         4.11 o
   2 -20   9          3.01          2.96         2.76 o
  -2 -19   9         15.54         14.84         5.13 o
  -1 -19   9         18.66         26.74         6.39 o
   0 -19   9          5.32         -0.52         3.40 o
   1 -19   9          3.16          0.14         2.31 o
   2 -19   9          2.35          0.35         2.25 o
  -3 -18   9          3.20          6.51         4.20 o
  -2 -18   9          4.26          4.35         4.37 o
  -1 -18   9          9.21          9.33         4.30 o
   0 -18   9         17.55         12.49         4.85 o
   1 -18   9          9.03          9.71         2.73 o
   2 -18   9         19.32         15.00         5.72 o
   3 -18   9         10.38          8.30         3.19 o
  -4 -17   9          2.59         12.42         5.04 o
  -3 -17   9          2.35          4.89         4.17 o
  -2 -17   9         17.80         14.33         4.75 o
  -1 -17   9         16.44         18.00         5.03 o
   0 -17   9          2.53          0.93         3.39 o
   1 -17   9         17.64         18.73         3.67 o
   2 -17   9          9.23          6.23         2.73 o
   3 -17   9          4.15          4.34         3.13 o
  -4 -16   9          7.66         10.02         4.69 o
  -3 -16   9          8.28         21.08         5.55 o
  -2 -16   9          5.15          3.69         3.79 o
  -1 -16   9         14.09         15.88         4.98 o
   0 -16   9          3.17          3.20         1.84 o
   1 -16   9         24.26         23.40         3.13 o
   2 -16   9          9.42         13.87         3.14 o
   3 -16   9          7.52          8.43         3.85 o
   4 -16   9          6.72          9.40         3.39 o
  -5 -15   9          1.12          0.29         3.37 o
  -4 -15   9          8.06         12.15         4.79 o
  -3 -15   9          6.93          6.92         4.22 o
  -2 -15   9         18.49         22.46         5.44 o
  -1 -15   9          4.43          5.06         2.57 o
   0 -15   9         14.58         16.04         2.54 o
   1 -15   9         22.91         24.92         7.62 o
   2 -15   9          3.95          8.60         4.67 o
   3 -15   9         20.16         23.54         3.93 o
   4 -15   9          4.38          8.60         2.98 o
   5 -15   9          9.80          5.34         3.79 o
  -5 -14   9          6.83         10.67         4.67 o
  -4 -14   9          9.18          9.47         4.23 o
  -3 -14   9         20.93         26.88         5.82 o
  -2 -14   9         17.11         24.69         5.25 o
  -1 -14   9         16.52         22.32         3.64 o
   0 -14   9         21.32         20.11         2.62 o
   1 -14   9          2.99          7.25         1.92 o
   2 -14   9         10.01         14.55         3.20 o
   3 -14   9          8.87          4.00         2.51 o
   4 -14   9         22.12         19.68         3.23 o
   5 -14   9          0.06          2.24         2.52 o
  -6 -13   9         11.32          6.91         4.40 o
  -5 -13   9          3.27          3.20         3.38 o
  -4 -13   9         13.34         16.30         5.02 o
  -3 -13   9          3.58          4.96         3.46 o
  -2 -13   9          3.19          7.55         3.90 o
  -1 -13   9          2.48          4.26         2.53 o
   0 -13   9          4.05          3.11         2.70 o
   1 -13   9          1.42          4.65         1.83 o
   2 -13   9         18.02         26.15         3.01 o
   3 -13   9          8.51          9.47         2.54 o
   4 -13   9         14.59         11.63         2.39 o
   5 -13   9          1.60          2.51         2.02 o
   6 -13   9          3.04          5.29         3.91 o
  -6 -12   9          7.69          8.87         4.56 o
  -5 -12   9         12.25         11.38         4.46 o
  -4 -12   9          4.10          4.59         3.58 o
  -3 -12   9         37.41         33.22         6.03 o
  -2 -12   9         26.68         31.23         6.65 o
  -1 -12   9         14.97         14.69         2.14 o
   0 -12   9         17.37         11.21         2.04 o
   1 -12   9          0.21          3.31         1.83 o
   2 -12   9         27.88         32.25         3.11 o
   3 -12   9         16.17         16.25         3.15 o
   4 -12   9         13.94         13.81         2.52 o
   5 -12   9          5.33          0.15         1.94 o
   6 -12   9         22.13         19.03         4.39 o
  -6 -11   9          1.92         -3.57         3.57 o
  -5 -11   9         47.45         51.22         7.77 o
  -4 -11   9         19.52         18.93         5.06 o
  -3 -11   9         28.58         24.98         5.46 o
  -2 -11   9          9.53         11.78         2.88 o
  -1 -11   9         73.59         57.51         3.50 o
   0 -11   9         18.60         16.34         2.76 o
   1 -11   9         43.35         42.82         3.81 o
   2 -11   9         22.42         20.67         3.25 o
   3 -11   9         23.84         21.15         3.47 o
   4 -11   9         16.70         11.19         2.27 o
   5 -11   9          0.82          2.37         1.90 o
   6 -11   9          3.64          2.89         2.39 o
  -6 -10   9          5.42         12.03         4.68 o
  -5 -10   9         23.30         32.56         6.48 o
  -4 -10   9          6.36          4.99         3.61 o
  -3 -10   9         21.75         24.53         5.36 o
  -2 -10   9         51.09         50.61         4.79 o
  -1 -10   9         16.73         15.04         2.02 o
   0 -10   9         67.97         64.27         4.27 o
   1 -10   9         44.44         32.25         2.95 o
   2 -10   9         13.76         12.64         3.21 o
   3 -10   9         11.55         12.55         2.85 o
   4 -10   9          0.87          2.03         2.15 o
   5 -10   9          4.56          5.03         2.53 o
   6 -10   9          3.12          4.64         5.51 o
  -7  -9   9         88.29         95.82        10.63 o
  -6  -9   9         16.57         20.20         5.85 o
  -5  -9   9        193.48        199.81        13.76 o
  -4  -9   9         41.03         36.55         6.09 o
  -3  -9   9         68.62         64.27         7.48 o
  -2  -9   9          0.84          0.39         2.14 o
  -1  -9   9          6.48          2.87         1.38 o
   0  -9   9          1.88          2.30         1.67 o
   1  -9   9         17.83         17.06         2.74 o
   2  -9   9          2.74          2.00         2.02 o
   3  -9   9         11.82         12.86         2.67 o
   4  -9   9          7.10          3.30         3.49 o
   5  -9   9         16.04         11.65         3.21 o
   6  -9   9         12.65         12.20         3.22 o
  -7  -8   9          0.48          1.50         3.68 o
  -6  -8   9         62.07         73.72         9.06 o
  -5  -8   9         28.75         30.52         6.36 o
  -4  -8   9         53.15         40.90         6.54 o
  -3  -8   9         81.46         87.92         7.11 o
  -2  -8   9         17.80         13.89         2.86 o
  -1  -8   9         23.57         18.90         2.05 o
   0  -8   9         66.74         70.71         4.31 o
   1  -8   9         27.13         26.28         4.75 o
   2  -8   9         40.86         43.38         5.98 o
   3  -8   9         20.88         19.31         2.94 o
   4  -8   9         17.68         16.82         2.76 o
   5  -8   9         21.44         19.96         3.24 o
   6  -8   9          3.74          4.30         2.49 o
   7  -8   9          2.97          1.55         4.20 o
  -7  -7   9         93.42         97.20        10.51 o
  -6  -7   9          8.64         19.92         5.43 o
  -5  -7   9         87.72         85.28         8.87 o
  -4  -7   9          6.18          7.40         4.03 o
  -3  -7   9         80.66         94.71         6.05 o
  -2  -7   9         31.93         33.88         5.67 o
  -1  -7   9         20.32         20.33         2.23 o
   0  -7   9        157.56        145.50         9.11 o
   1  -7   9         12.93         14.24         4.05 o
   2  -7   9         42.79         46.82         6.34 o
   3  -7   9         24.43         22.71         7.03 o
   4  -7   9         21.65         27.11         3.83 o
   5  -7   9         27.29         26.42         3.50 o
   6  -7   9          0.82          1.64         3.64 o
   7  -7   9          0.20         -4.95         4.95 o
  -7  -6   9          4.49          6.53         4.29 o
  -6  -6   9        111.61        105.09        10.47 o
  -5  -6   9         59.49         66.47         8.03 o
  -4  -6   9        210.24        203.92        12.73 o
  -3  -6   9        146.72        130.44         9.81 o
  -2  -6   9        108.75        105.15         6.06 o
  -1  -6   9         52.55         46.76         2.54 o
   0  -6   9        106.15        113.92         8.86 o
   1  -6   9         52.60         43.77         5.73 o
   2  -6   9         64.47         66.78         7.40 o
   3  -6   9         36.57         36.91         5.20 o
   4  -6   9         17.22         18.94         2.98 o
   5  -6   9          3.12          0.61         2.17 o
   6  -6   9         11.31         11.55         4.58 o
   7  -6   9          3.48          1.24         3.63 o
  -7  -5   9          8.65          0.91         3.52 o
  -6  -5   9          0.66         10.00         4.29 o
  -5  -5   9         38.83         49.15         6.90 o
  -4  -5   9         11.95         18.22         4.78 o
  -3  -5   9          9.26          9.40         2.64 o
  -2  -5   9        104.21        110.83         8.69 o
  -1  -5   9         41.39         36.56         4.57 o
   0  -5   9          0.22          4.02         2.90 o
   1  -5   9         10.63         13.85         4.13 o
   2  -5   9         43.50         54.80         6.72 o
   3  -5   9         62.84         57.54         4.16 o
   4  -5   9         37.55         32.17         3.54 o
   5  -5   9         21.22         23.92         3.62 o
   6  -5   9          1.00         -0.97         3.41 o
   7  -5   9          1.40          1.31         3.97 o
  -8  -4   9         31.60         34.61         6.82 o
  -7  -4   9         10.75         12.73         4.61 o
  -6  -4   9         87.28         96.13         9.57 o
  -5  -4   9         63.56         64.08         7.58 o
  -4  -4   9        132.97        143.22        10.33 o
  -3  -4   9         42.53         43.85         4.04 o
  -2  -4   9         70.94         73.08         5.86 o
  -1  -4   9         65.82         57.60         4.72 o
   0  -4   9         77.77         69.91         6.95 o
   1  -4   9         32.16         34.46         5.46 o
   2  -4   9        244.83        233.99        13.03 o
   3  -4   9         32.33         27.22         3.08 o
   4  -4   9         34.86         27.52         3.17 o
   5  -4   9          0.29          0.26         3.21 o
   6  -4   9          0.78          4.19         3.87 o
   7  -4   9          0.09         -1.81         4.33 o
  -8  -3   9         24.08         25.17         6.38 o
  -7  -3   9          7.36         17.17         5.18 o
  -6  -3   9         49.00         49.37         7.21 o
  -5  -3   9         21.90         23.58         4.70 o
  -4  -3   9         23.92         29.94         5.18 o
  -3  -3   9         34.52         29.55         3.39 o
  -2  -3   9         87.36         84.45         5.17 o
  -1  -3   9         77.68         69.22         4.76 o
   0  -3   9         76.10         73.02         7.19 o
   1  -3   9        126.30        111.15         8.77 o
   2  -3   9         27.08         30.82         5.41 o
   3  -3   9        161.75        149.15         8.17 o
   4  -3   9         14.04          9.32         2.15 o
   5  -3   9         18.66         10.88         4.45 o
   6  -3   9          4.83         -0.11         3.90 o
   7  -3   9          1.02         -0.81         3.79 o
  -8  -2   9          8.80          7.43         3.95 o
  -7  -2   9          2.96          3.68         2.56 o
  -6  -2   9         10.28          9.28         2.67 o
  -5  -2   9         21.25         26.06         3.55 o
  -4  -2   9        108.10        101.82         6.03 o
  -3  -2   9         91.89         97.37         4.56 o
  -2  -2   9        231.09        240.80         8.41 o
  -1  -2   9         31.15         23.47         2.98 o
   0  -2   9          4.03          8.06         3.67 o
   1  -2   9         91.89         71.30         7.23 o
   2  -2   9         22.90         22.61         5.03 o
   3  -2   9         68.54         66.32         7.37 o
   4  -2   9          5.71          7.48         4.08 o
   5  -2   9          6.30         -1.42         3.75 o
   6  -2   9          2.79          7.25         4.51 o
   7  -2   9          1.87         -4.43         4.43 o
  -8  -1   9         16.92         20.00         4.08 o
  -7  -1   9          7.96         11.38         3.09 o
  -6  -1   9         13.93          5.70         3.55 o
  -5  -1   9          6.51          3.88         4.04 o
  -4  -1   9         57.67         58.40         4.48 o
  -3  -1   9         40.63         39.22         2.96 o
  -2  -1   9          6.52          8.72         1.81 o
  -1  -1   9         23.66         24.44         3.02 o
   0  -1   9        119.35        105.16         8.34 o
   1  -1   9        284.20        262.37        13.25 o
   2  -1   9          5.84         11.23         4.29 o
   3  -1   9        293.73        288.63        14.66 o
   4  -1   9          3.22          8.85         4.07 o
   5  -1   9         26.75         28.85         5.97 o
   6  -1   9          0.01          2.71         4.00 o
   7  -1   9          0.61         -2.00         3.96 o
  -8   0   9          0.29          4.22         2.90 o
  -7   0   9         28.59         31.50         4.22 o
  -6   0   9          4.38          1.84         2.37 o
  -5   0   9         11.41         10.42         2.63 o
  -4   0   9         35.51         38.05         3.79 o
  -3   0   9         22.43         27.17         2.57 o
  -2   0   9         62.31         60.73         3.37 o
  -1   0   9          1.03         -1.37         1.37 o
   0   0   9         26.79         21.71         4.38 o
   1   0   9        226.58        208.94        11.82 o
   2   0   9        147.56        139.05         9.94 o
   3   0   9         12.93         18.15         5.00 o
   4   0   9         52.50         49.61         6.96 o
   5   0   9          7.30          9.38         4.53 o
   6   0   9          4.73          5.23         4.58 o
   7   0   9          0.12         -1.90         3.84 o
  -8   1   9         16.91         17.09         3.70 o
  -7   1   9          7.99          5.75         4.64 o
  -6   1   9         13.99         11.22         3.74 o
  -5   1   9          6.45          7.07         2.38 o
  -4   1   9         57.64         53.99         4.34 o
  -3   1   9         40.59         39.89         2.93 o
  -2   1   9          6.63          8.39         1.70 o
  -1   1   9         23.82         23.33         2.20 o
   0   1   9        119.47        102.07         8.05 o
   1   1   9        284.02        253.96        13.08 o
   2   1   9          5.84         10.58         4.21 o
   3   1   9        293.39        281.74        14.54 o
   4   1   9          3.20          3.27         3.33 o
   5   1   9         26.74         27.45         5.69 o
   6   1   9          0.01          1.05         4.02 o
   7   1   9          0.62          4.94         4.45 o
  -8   2   9          8.80         12.30         3.31 o
  -7   2   9          2.95          0.08         4.25 o
  -6   2   9         10.36          8.27         2.54 o
  -5   2   9         21.21         16.34         2.85 o
  -4   2   9        108.23        106.07         5.85 o
  -3   2   9         91.74        100.83         4.26 o
  -2   2   9        230.91        239.01         7.81 o
  -1   2   9         31.30         27.22         2.38 o
   0   2   9          4.01          2.13         1.77 o
   1   2   9         91.83         69.58         7.05 o
   2   2   9         22.94         22.47         4.81 o
   3   2   9         68.76         65.63         7.34 o
   4   2   9          5.68          7.01         4.11 o
   5   2   9          6.35         13.27         4.69 o
   6   2   9          2.80         11.22         4.59 o
   7   2   9          1.88          0.22         3.99 o
  -8   3   9         24.06         27.40         4.22 o
  -7   3   9          7.34          7.68         2.73 o
  -6   3   9         48.95         45.06         5.01 o
  -5   3   9         21.97         24.55         3.30 o
  -4   3   9         23.83         25.80         3.18 o
  -3   3   9         34.61         31.45         2.53 o
  -2   3   9         87.22         82.83         4.57 o
  -1   3   9         77.62         75.37         3.59 o
   0   3   9         75.66         67.06         3.32 o
   1   3   9        126.06        102.90         8.31 o
   2   3   9         27.11         27.25         5.27 o
   3   3   9        161.85        167.95        11.23 o
   4   3   9         14.03          8.27         4.00 o
   5   3   9         18.70          9.20         3.99 o
   6   3   9          4.88          6.37         4.44 o
   7   3   9          1.02          0.28         3.70 o
  -8   4   9         31.63         30.10         4.51 o
  -7   4   9         10.73         15.32         3.30 o
  -6   4   9         87.39         92.81         6.11 o
  -5   4   9         63.66         70.31         9.05 o
  -4   4   9        132.94        137.79         6.92 o
  -3   4   9         42.55         41.35         2.72 o
  -2   4   9         70.63         75.31         4.28 o
  -1   4   9         65.84         68.13         3.37 o
   0   4   9         77.47         66.45         3.22 o
   1   4   9         32.20         28.71         2.84 o
   2   4   9        244.45        247.45        13.09 o
   3   4   9         32.42         33.05         5.78 o
   4   4   9         34.84         29.54         5.61 o
   5   4   9          0.30         -1.92         3.60 o
   6   4   9          0.78          0.91         3.96 o
   7   4   9          0.09         -0.97         3.66 o
  -7   5   9          8.66         10.19         3.67 o
  -6   5   9          0.66          6.81         3.42 o
  -5   5   9         38.81         39.22         6.34 o
  -4   5   9         11.85         20.40         6.20 o
  -3   5   9          9.26          7.75         1.53 o
  -2   5   9        103.99        111.65         6.04 o
  -1   5   9         41.33         40.03         2.62 o
   0   5   9          0.23          1.30         1.19 o
   1   5   9         10.68         10.48         3.39 o
   2   5   9         43.54         51.08         6.31 o
   3   5   9         62.88         58.48         6.81 o
   4   5   9         37.78         31.81         5.61 o
   5   5   9         21.31         22.19         5.49 o
   6   5   9          1.02         -0.77         3.45 o
   7   5   9          1.40          6.57         4.03 o
  -7   6   9          4.48          9.64         5.22 o
  -6   6   9        111.61        119.99         6.84 o
  -5   6   9         59.44         65.85         6.53 o
  -4   6   9        210.28        209.80         7.75 o
  -3   6   9        146.67        132.92         4.45 o
  -2   6   9        108.51         97.85         4.56 o
  -1   6   9         52.36         52.23         3.13 o
   0   6   9        105.57        110.84         3.97 o
   1   6   9         52.57         51.26         3.58 o
   2   6   9         64.17         66.98         7.19 o
   3   6   9         36.48         33.71         5.64 o
   4   6   9         17.21         12.97         4.23 o
   5   6   9          3.11          3.08         3.76 o
   6   6   9         11.26         15.06         5.13 o
   7   6   9          3.48          9.41         4.34 o
  -7   7   9         93.50        101.03        10.20 o
  -6   7   9          8.62         19.10         5.67 o
  -5   7   9         87.87         95.55         9.09 o
  -4   7   9          6.19         11.18         4.66 o
  -2   7   9         31.92         32.41         5.38 o
  -1   7   9         20.44         19.63         1.50 o
   0   7   9        157.62        154.57         4.50 o
   1   7   9         12.90         10.05         1.96 o
   2   7   9         42.86         38.46         5.61 o
   3   7   9         24.43         22.51         4.57 o
   4   7   9         21.68         27.03         5.22 o
   5   7   9         27.29         30.69         5.96 o
   6   7   9          0.83         -3.40         3.40 o
   7   7   9          0.20         -3.69         4.09 o
  -7   8   9          0.48         10.67         6.05 o
  -6   8   9         62.27         78.26         9.03 o
  -5   8   9         28.68         38.24         6.54 o
  -4   8   9         53.31         48.87         6.71 o
  -3   8   9         81.28         93.15         8.24 o
  -2   8   9         17.92         11.95         3.36 o
  -1   8   9         23.54         27.30         5.04 o
   0   8   9         66.88         66.45         4.33 o
   1   8   9         27.08         20.64         2.48 o
   2   8   9         41.00         37.18         5.56 o
   3   8   9         20.82         25.47         5.02 o
   4   8   9         17.61         18.10         4.54 o
   5   8   9         21.47         17.89         5.07 o
   6   8   9          3.73         13.04         4.50 o
   7   8   9          2.96          1.22         3.60 o
  -7   9   9         88.30         96.37        10.51 o
  -6   9   9         16.57         26.28         5.88 o
  -5   9   9        193.54        206.05        13.33 o
  -4   9   9         41.14         39.68         6.18 o
  -3   9   9         68.61         70.41         7.31 o
  -2   9   9          0.84          0.89         2.71 o
  -1   9   9          6.40          5.79         2.36 o
   0   9   9          1.89          1.50         1.19 o
   1   9   9         17.70         14.38         2.28 o
   2   9   9          2.75          5.82         3.20 o
   3   9   9         11.75         12.38         3.93 o
   4   9   9          7.05          3.13         3.01 o
   5   9   9         16.05         17.77         4.71 o
   6   9   9         12.59          5.96         3.78 o
  -6  10   9          5.37         14.77         5.17 o
  -5  10   9         23.30         27.28         5.70 o
  -4  10   9          6.36          3.01         3.62 o
  -3  10   9         21.59         17.04         4.12 o
  -2  10   9         51.06         57.01         6.35 o
  -1  10   9         16.77         14.47         2.24 o
   0  10   9         67.70         66.52         3.43 o
   1  10   9         44.44         37.56         4.79 o
   2  10   9         13.74          9.67         3.57 o
   3  10   9         11.62          9.78         3.63 o
   4  10   9          0.87          3.19         2.98 o
   5  10   9          4.56          6.58         4.05 o
   6  10   9          3.13          3.09         4.12 o
  -6  11   9          1.93          0.69         3.75 o
  -5  11   9         47.56         47.91         7.07 o
  -4  11   9         19.45         19.74         4.92 o
  -3  11   9         28.60         32.75         5.66 o
  -2  11   9          9.57          7.31         3.48 o
  -1  11   9         73.59         70.57         4.32 o
   0  11   9         18.61         21.11         2.67 o
   1  11   9         43.42         43.28         2.87 o
   2  11   9         22.47         23.17         4.50 o
   3  11   9         23.85         15.22         4.04 o
   4  11   9         16.69         20.38         4.49 o
   5  11   9          0.81          0.23         3.29 o
   6  11   9          3.63          0.49         3.05 o
  -6  12   9          7.69          8.14         4.24 o
  -5  12   9         12.26         16.31         5.16 o
  -4  12   9          4.10          6.07         4.20 o
  -3  12   9         37.38         29.68         5.55 o
  -2  12   9         26.73         27.07         5.14 o
  -1  12   9         14.88         18.48         2.67 o
   0  12   9         17.45         18.21         2.51 o
   1  12   9          0.21          1.72         2.96 o
   2  12   9         27.95         23.15         4.44 o
   3  12   9         16.15         13.71         3.82 o
   4  12   9         13.97         16.39         4.08 o
   5  12   9          5.29         -0.40         3.08 o
   6  12   9         22.12         21.01         5.36 o
  -6  13   9         11.30         12.84         4.86 o
  -5  13   9          3.28          7.50         4.44 o
  -4  13   9         13.29          9.99         4.19 o
  -3  13   9          3.56         10.66         4.00 o
  -2  13   9          3.14          2.26         3.36 o
  -1  13   9          2.46          4.21         1.98 o
   0  13   9          4.09          5.00         1.97 o
   1  13   9          1.39          4.27         1.97 o
   2  13   9         18.09         22.28         4.39 o
   3  13   9          8.51          8.52         3.54 o
   4  13   9         14.62         13.16         4.33 o
   5  13   9          1.62          5.20         3.83 o
  -5  14   9          6.83         17.60         5.24 o
  -4  14   9          9.11         17.02         5.20 o
  -3  14   9         20.92         39.02         6.46 o
  -2  14   9         16.95         15.27         4.12 o
  -1  14   9         16.56         17.78         4.36 o
   0  14   9         21.33         23.88         6.37 o
   1  14   9          2.99          7.10         3.15 o
  -5  15   9          1.11         -3.44         3.97 o
  -4  15   9          8.02          7.75         4.35 o
  -3  15   9          6.89         12.03         4.85 o
  -2  15   9         18.53         13.59         4.50 o
  -1  15   9          4.42          1.55         1.77 o
   0  15   9         14.60         18.23         2.84 o
   1  15   9         22.94         30.71         4.99 o
  -4  16   9          7.67          6.95         4.35 o
  -3  16   9          8.26          9.75         4.03 o
  -2  16   9          5.13          4.02         3.78 o
  -1  16   9         14.07         17.17         3.02 o
   0  16   9          3.17          4.08         2.10 o
   1  16   9         24.16         27.31         5.00 o
   2  16   9          9.41         24.30         5.12 o
  -4  17   9          2.59          2.37         3.82 o
  -3  17   9          2.35          3.32         3.64 o
  -2  17   9         17.80         26.49         5.81 o
  -1  17   9         16.42         19.18         4.70 o
   0  17   9          2.52          4.00         2.84 o
   1  17   9         17.61         20.76         4.83 o
   2  17   9          9.22         14.00         4.28 o
  -3  18   9          3.19          9.37         4.63 o
  -2  18   9          4.26         -3.02         3.64 o
  -1  18   9          9.20         12.07         4.45 o
   0  18   9         17.56         25.26         4.99 o
   1  18   9          9.05         14.04         4.26 o
   2  18   9         19.31         25.34         5.56 o
  -3  19   9         37.24         38.69         7.34 o
  -2  19   9         15.60         24.66         5.78 o
  -1  19   9         18.63         15.86         4.92 o
   0  19   9          5.37          9.58         3.94 o
   1  19   9          3.16          2.22         3.02 o
   2  19   9          2.37          0.75         3.48 o
  -2  20   9          9.32          9.69         4.91 o
   1  20   9          2.96          2.09         3.07 o
   2  20   9          3.02          3.30         3.40 o
   2 -19  10          0.19          2.06         3.69 o
  -1 -18  10          1.64          3.86         4.08 o
   0 -18  10          5.66          8.04         4.34 o
   1 -18  10          7.56          8.29        10.40 o
   2 -18  10          0.69          3.78         3.02 o
  -2 -17  10          0.20         -1.90         3.98 o
  -1 -17  10         26.38         24.00         6.45 o
   0 -17  10          0.90          6.24         2.99 o
   1 -17  10         17.38         28.92         4.84 o
   2 -17  10          3.98         -3.28         3.28 o
   3 -17  10          9.83          4.51         3.23 o
  -3 -16  10         14.92         25.85         6.14 o
  -2 -16  10          5.57          3.22         3.65 o
  -1 -16  10         13.71         13.81         5.34 o
   0 -16  10         25.79         28.24         6.45 o
   1 -16  10          0.62         -1.10         2.02 o
   2 -16  10         11.69          6.35         6.68 o
   3 -16  10          2.13          1.52         2.80 o
   4 -16  10          6.10          1.09         3.27 o
  -4 -15  10         11.81         14.63         5.29 o
  -3 -15  10         12.32         16.92         5.22 o
  -2 -15  10          5.04          8.70         4.16 o
  -1 -15  10         14.33         19.13         3.95 o
   0 -15  10          2.12          5.01         5.59 o
   1 -15  10          5.02          7.07         2.19 o
   2 -15  10          0.27         -0.99         2.62 o
   3 -15  10          5.15          2.81         2.69 o
   4 -15  10          3.32          2.36         2.57 o
  -4 -14  10         47.07         46.38         7.85 o
  -3 -14  10          5.68         16.78         5.00 o
  -2 -14  10         86.27         91.19         9.78 o
  -1 -14  10          1.17         -2.28         2.35 o
   0 -14  10         39.13         32.21         4.38 o
   1 -14  10          4.54          4.40         2.43 o
   2 -14  10         22.00         21.67         4.43 o
   3 -14  10         12.38         13.61         3.42 o
   4 -14  10          2.77          4.67         3.04 o
   5 -14  10          1.99          5.03         3.79 o
  -5 -13  10          6.59          6.36         4.06 o
  -4 -13  10          5.25          2.21         3.71 o
  -3 -13  10          5.32          7.02         4.49 o
  -2 -13  10         24.83         34.46         8.91 o
  -1 -13  10         39.51         38.24         4.57 o
   0 -13  10          0.10         -0.62         3.77 o
   1 -13  10         42.72         43.84         3.66 o
   2 -13  10         10.88         11.81         2.84 o
   3 -13  10         12.78         14.01         2.65 o
   4 -13  10          7.35          7.76         2.96 o
   5 -13  10          2.48         -3.82         3.82 o
  -5 -12  10          6.33          6.63         4.32 o
  -4 -12  10         20.30         22.15         5.83 o
  -3 -12  10         35.97         37.17         6.88 o
  -2 -12  10         70.43         81.37         6.30 o
  -1 -12  10         15.02         14.55         5.62 o
   0 -12  10         38.78         47.28         3.61 o
   1 -12  10         14.97         17.99         2.60 o
   2 -12  10         31.31         30.65         3.61 o
   3 -12  10         23.53         21.07         3.50 o
   4 -12  10         16.43         18.88         5.63 o
   5 -12  10          5.09         -0.04         2.12 o
   6 -12  10          1.71          3.56         4.42 o
  -6 -11  10          0.09          5.36         4.31 o
  -5 -11  10         25.92         23.80         5.81 o
  -4 -11  10          9.11          3.37         3.72 o
  -3 -11  10         15.22         14.79         4.42 o
  -2 -11  10          5.49          5.49         2.71 o
  -1 -11  10         30.23         34.41         4.24 o
   0 -11  10          0.40          0.03         1.42 o
   1 -11  10         20.03         17.73         2.58 o
   2 -11  10         18.19         22.44         2.94 o
   3 -11  10         13.72         10.98         3.00 o
   4 -11  10          8.08          5.10         2.72 o
   5 -11  10          0.12          1.35         2.88 o
   6 -11  10          2.03          5.64         4.59 o
  -6 -10  10         11.77         15.21         4.84 o
  -5 -10  10          8.53          7.79         4.23 o
  -4 -10  10          5.73          2.39         3.64 o
  -3 -10  10         20.13         12.52         4.37 o
  -2 -10  10         15.30         16.02         3.31 o
  -1 -10  10         12.40         13.35         3.10 o
   0 -10  10         20.81         17.56         2.09 o
   1 -10  10         35.70         38.80         3.26 o
   2 -10  10          9.60          4.15         2.38 o
   3 -10  10         26.05         33.35         4.03 o
   4 -10  10          4.52          5.96         1.92 o
   5 -10  10          5.46          3.76         2.39 o
   6 -10  10          0.59         -4.06         4.06 o
  -6  -9  10          3.47          2.42         3.75 o
  -5  -9  10          9.74          7.43         4.04 o
  -4  -9  10          9.39          7.84         3.96 o
  -3  -9  10         20.91         10.52         3.93 o
  -2  -9  10          0.56          3.59         2.27 o
  -1  -9  10         20.86         20.54         3.57 o
   0  -9  10          4.80          5.59         2.08 o
   1  -9  10          7.24          5.42         2.26 o
   2  -9  10          8.76          9.70         2.56 o
   3  -9  10          1.92         -0.48         3.48 o
   4  -9  10          5.77          2.46         3.13 o
   5  -9  10         10.14         11.38         4.73 o
   6  -9  10         12.02         19.25         5.54 o
  -6  -8  10          8.11          9.98         4.74 o
  -5  -8  10          4.09          8.32         4.03 o
  -4  -8  10          1.96         -3.91         3.91 o
  -3  -8  10         35.13         39.70         4.83 o
  -2  -8  10          4.15          5.41         3.64 o
  -1  -8  10         15.40         14.08         3.08 o
   0  -8  10         13.80         12.00         1.79 o
   1  -8  10          1.59          3.64         3.36 o
   2  -8  10          3.27         10.40         4.17 o
   3  -8  10         10.64         15.46         4.82 o
   4  -8  10          4.28          8.94         2.33 o
   5  -8  10          1.94          6.58         4.51 o
   6  -8  10          0.06         -3.01         3.94 o
  -7  -7  10         14.65         21.50         6.18 o
  -6  -7  10         48.06         57.94         8.50 o
  -5  -7  10         28.16         26.28         5.70 o
  -4  -7  10         12.41         10.24         3.66 o
  -3  -7  10          6.44          6.87         2.64 o
  -2  -7  10         19.95         14.66         3.02 o
  -1  -7  10         54.73         52.67         6.84 o
   0  -7  10         17.78         14.10         3.49 o
   1  -7  10         34.46         24.75         5.09 o
   2  -7  10         16.99         17.77         4.67 o
   3  -7  10         15.07          5.23         3.37 o
   4  -7  10         14.87         16.77         3.49 o
   5  -7  10          2.45          3.29         3.75 o
   6  -7  10          6.82         10.98         4.54 o
  -7  -6  10          7.52          7.57         4.50 o
  -6  -6  10         26.44         38.13         7.02 o
  -5  -6  10          5.30         12.03         4.60 o
  -4  -6  10         70.10         62.02         7.58 o
  -3  -6  10          3.31          0.77         3.06 o
  -2  -6  10          3.13          6.69         2.49 o
  -1  -6  10          6.79          4.09         2.18 o
   0  -6  10         15.03         14.34         4.05 o
   1  -6  10         91.11         96.27         8.67 o
   2  -6  10          2.23          4.31         3.81 o
   3  -6  10         10.91         14.03         4.69 o
   4  -6  10          0.54         -4.48         4.48 o
   5  -6  10          3.68          1.64         4.08 o
   6  -6  10          5.25          2.33         3.73 o
  -7  -5  10          3.96          0.21         3.63 o
  -6  -5  10         31.73         31.81         6.34 o
  -5  -5  10          4.39          5.89         3.57 o
  -4  -5  10          1.66          0.35         2.93 o
  -3  -5  10          0.46         -1.41         4.31 o
  -2  -5  10         12.79         16.56         2.92 o
  -1  -5  10          1.85          0.74         1.63 o
   0  -5  10         45.50         46.95         6.63 o
   1  -5  10          3.72          5.49         3.50 o
   2  -5  10          1.25          5.58         3.65 o
   3  -5  10         10.62         21.65         5.33 o
   4  -5  10          7.70          6.87         3.52 o
   5  -5  10         12.74          7.07         3.93 o
   6  -5  10          0.78          9.78         5.14 o
  -7  -4  10          0.47         -0.35         3.61 o
  -6  -4  10         26.70         33.38         6.32 o
  -5  -4  10          5.54          7.63         3.84 o
  -4  -4  10         66.71         59.14         7.14 o
  -3  -4  10          6.22          4.20         2.19 o
  -2  -4  10         49.85         43.94         4.62 o
  -1  -4  10          9.18          4.64         1.90 o
   0  -4  10         26.91         18.13         4.80 o
   1  -4  10         27.03         32.26         5.50 o
   2  -4  10         22.12         22.95         4.99 o
   3  -4  10          4.02          2.48         3.26 o
   4  -4  10          3.86          2.10         3.17 o
   5  -4  10          6.56          8.56         3.99 o
   6  -4  10          6.24          9.29         4.88 o
  -7  -3  10          6.61         -1.12         3.49 o
  -6  -3  10          1.91         13.70         4.81 o
  -5  -3  10          9.36          9.92         3.89 o
  -4  -3  10          0.60          0.58         3.07 o
  -3  -3  10         20.48         21.76         3.14 o
  -2  -3  10         29.89         36.72         3.98 o
  -1  -3  10         69.10         65.30         5.08 o
   0  -3  10         56.70         59.28         6.93 o
   1  -3  10         36.62         33.07         5.61 o
   2  -3  10         16.43         26.35         5.39 o
   3  -3  10         12.44         13.99         4.42 o
   4  -3  10         19.24         19.33         4.94 o
   5  -3  10          1.97          6.00         4.12 o
   6  -3  10         15.22         17.85         5.63 o
  -7  -2  10          6.17          7.09         4.16 o
  -6  -2  10         10.47         11.25         7.55 o
  -5  -2  10          5.02          6.48         2.43 o
  -4  -2  10         42.24         45.01         3.45 o
  -3  -2  10          2.15         10.30         2.63 o
  -2  -2  10        235.50        222.47         8.61 o
  -1  -2  10         40.89         37.22         4.17 o
   0  -2  10         88.95         84.46         8.04 o
   1  -2  10         18.01         18.52         5.11 o
   2  -2  10         22.34         19.15         4.90 o
   3  -2  10          2.81          2.61         3.69 o
   4  -2  10         19.35         17.04         4.78 o
   5  -2  10          0.99          1.53         3.37 o
   6  -2  10          0.18          0.00         3.59 o
  -8  -1  10          2.57          3.85         4.03 o
  -7  -1  10          3.08          7.60         3.16 o
  -6  -1  10         19.65         19.03         3.58 o
  -5  -1  10         10.12         10.15         8.69 o
  -4  -1  10         77.71         79.27         4.37 o
  -3  -1  10        342.96        345.22         8.88 o
  -2  -1  10         26.43         31.82         3.66 o
  -1  -1  10        631.54        584.40        14.58 o
   0  -1  10          9.93         12.37         4.53 o
   1  -1  10        110.96         76.73         7.82 o
   2  -1  10          3.51          3.78         3.61 o
   3  -1  10          3.69         -0.78         3.32 o
   4  -1  10          4.87          3.30         3.28 o
   5  -1  10          4.36          4.49         3.70 o
   6  -1  10          0.62          1.95         4.04 o
  -8   0  10         10.65          1.42         3.10 o
  -7   0  10         18.38         25.29         4.06 o
  -6   0  10         57.32         62.25         5.46 o
  -5   0  10          2.72          1.14         2.11 o
  -4   0  10          4.29          5.91         2.62 o
  -3   0  10          0.53          7.26         2.17 o
  -2   0  10          0.86          0.52         1.99 o
  -1   0  10         19.20         22.32         3.49 o
   0   0  10          0.48          3.09         3.32 o
   1   0  10         23.36         22.22         5.10 o
   2   0  10         13.96         11.34         4.11 o
   3   0  10          7.27          3.42         3.36 o
   4   0  10          8.52          5.93         3.74 o
   5   0  10         38.73         49.27         7.34 o
   6   0  10          1.53         -4.10         4.10 o
  -8   1  10          2.56          6.33         4.21 o
  -7   1  10          3.05          5.41         2.95 o
  -6   1  10         19.64         18.35         3.33 o
  -5   1  10         10.15         10.77         2.69 o
  -4   1  10         77.57         77.86         4.19 o
  -3   1  10        342.97        339.54         8.53 o
  -2   1  10         26.39         30.12         2.84 o
  -1   1  10        631.60        587.48        11.44 o
   0   1  10          9.92          7.07         2.10 o
   1   1  10        110.98         92.17         8.35 o
   2   1  10          3.49          4.35         3.58 o
   3   1  10          3.70          7.78         3.96 o
   4   1  10          4.84          1.43         3.21 o
   5   1  10          4.41          7.82         4.53 o
   6   1  10          0.62         -4.20         4.20 o
  -8   2  10         14.47         17.91         5.24 o
  -7   2  10          6.18          2.93         2.80 o
  -6   2  10         10.42          8.45         2.65 o
  -5   2  10          5.07          3.91         2.42 o
  -4   2  10         42.31         40.10         4.98 o
  -3   2  10          2.17          7.85         1.89 o
  -2   2  10        235.51        229.08         8.15 o
  -1   2  10         40.92         40.06         3.09 o
   0   2  10         88.95         71.34         6.04 o
   1   2  10         17.98         14.75         4.16 o
   2   2  10         22.31         16.98         4.63 o
   3   2  10          2.84         -3.51         3.51 o
   4   2  10         19.26         22.07         4.91 o
   5   2  10          0.99         -1.81         3.49 o
   6   2  10          0.19          4.04         3.94 o
  -8   3  10          3.53          9.12         4.41 o
  -7   3  10          6.60          1.62         2.19 o
  -6   3  10          1.88          3.79         2.46 o
  -5   3  10          9.33          9.52         2.57 o
  -4   3  10          0.62         -0.77         1.83 o
  -3   3  10         20.50         18.26         2.20 o
  -2   3  10         29.88         30.27         3.17 o
  -1   3  10         69.12         60.82         3.49 o
   0   3  10         56.91         59.27         3.36 o
   1   3  10         36.66         38.30         5.84 o
   2   3  10         16.60         24.65         5.01 o
   3   3  10         12.34         21.59         4.90 o
   4   3  10         19.22         20.12         4.79 o
   5   3  10          1.95          0.26         3.39 o
   6   3  10         15.20         10.14         5.02 o
  -7   4  10          0.47          1.00         3.66 o
  -6   4  10         26.64         24.54         3.59 o
  -5   4  10          5.54          5.08         2.30 o
  -4   4  10         66.88         66.38         4.77 o
  -3   4  10          6.24          5.55         1.94 o
  -2   4  10         49.83         43.31         3.55 o
  -1   4  10          9.22          8.31         1.83 o
   0   4  10         26.90         20.43         2.14 o
   1   4  10         27.15         25.07         4.95 o
   2   4  10         22.16         25.00         5.25 o
   3   4  10          4.00          5.81         3.65 o
   4   4  10          3.88          1.81         3.07 o
   5   4  10          6.57          7.82         3.88 o
   6   4  10          6.25          8.16         4.79 o
  -7   5  10          3.94         11.08         4.93 o
  -6   5  10         31.79         36.79         6.61 o
  -5   5  10          4.38          8.03         2.47 o
  -4   5  10          1.63         -0.25         1.63 o
  -3   5  10          0.47          1.10         1.24 o
  -2   5  10         12.78         13.10         2.29 o
  -1   5  10          1.85          0.87         1.30 o
   0   5  10         45.14         47.37         2.91 o
   1   5  10          3.72          4.09         2.38 o
   2   5  10          1.24          1.99         2.97 o
   3   5  10         10.62         14.47         4.52 o
   4   5  10          7.70          6.68         3.15 o
   5   5  10         12.79         15.77         4.63 o
   6   5  10          0.77         -1.02         4.18 o
  -7   6  10          7.52          6.40         4.57 o
  -6   6  10         26.42         29.01         6.23 o
  -5   6  10          5.30          4.54         3.93 o
  -4   6  10         70.04         76.48         8.01 o
  -3   6  10          3.33          4.35         2.58 o
  -2   6  10          3.03          8.77         3.50 o
  -1   6  10          6.82          7.94         1.64 o
   0   6  10         14.97         11.79         1.66 o
   1   6  10         91.17         82.72         4.76 o
   2   6  10          2.20          6.13         3.33 o
   3   6  10         10.91         15.10         4.44 o
   4   6  10          0.53          1.01         3.13 o
   5   6  10          3.64          1.91         3.45 o
   6   6  10          5.25         11.13         4.82 o
  -7   7  10         14.68         13.24         5.30 o
  -6   7  10         47.95         65.13         8.41 o
  -5   7  10         28.25         35.31         6.36 o
  -4   7  10         12.38         17.97         5.01 o
  -3   7  10          6.48          5.79         3.59 o
  -2   7  10         20.00         23.24         4.69 o
  -1   7  10         54.65         65.77         6.24 o
   0   7  10         17.85         16.73         2.72 o
   1   7  10         34.59         33.50         5.21 o
   2   7  10         16.97         25.03         5.20 o
   3   7  10         15.09         12.25         4.15 o
   4   7  10         14.86         21.73         5.12 o
   5   7  10          2.42         -2.55         3.78 o
   6   7  10          6.82         14.53         5.34 o
  -6   8  10          8.10         12.42         5.24 o
  -5   8  10          4.08          0.55         3.57 o
  -4   8  10          1.95          5.19         3.55 o
  -3   8  10         35.23         36.41         5.65 o
  -2   8  10          4.16          3.10         2.94 o
  -1   8  10         15.33         17.74         4.11 o
   0   8  10         13.67         11.89         2.34 o
   1   8  10          1.54         -1.17         1.59 o
   2   8  10          3.29          2.76         3.05 o
   3   8  10         10.62         18.22         4.67 o
   4   8  10          4.31          9.84         4.00 o
   5   8  10          1.95         -0.05         3.23 o
   6   8  10          0.05          5.84         3.82 o
  -6   9  10          3.43         16.58         5.76 o
  -5   9  10          9.74         10.93         4.58 o
  -4   9  10          9.33          7.87         4.10 o
  -3   9  10         20.83         18.33         4.49 o
  -2   9  10          0.56          8.57         3.65 o
  -1   9  10         20.76         22.15         4.31 o
   0   9  10          4.77          2.82         1.91 o
   1   9  10          7.20          7.43         3.45 o
   2   9  10          8.79          4.87         3.09 o
   3   9  10          1.91          0.17         2.88 o
   4   9  10          5.78         10.68         4.01 o
   5   9  10         10.13         10.89         4.68 o
   6   9  10         12.02          6.75         4.07 o
  -6  10  10         11.74         24.48         6.35 o
  -5  10  10          8.49          8.13         3.94 o
  -4  10  10          5.75          3.72         3.63 o
  -3  10  10         20.17         29.99         5.46 o
  -2  10  10         15.37         13.39         3.69 o
  -1  10  10         12.41         15.17         3.97 o
   0  10  10         20.77         26.00         3.11 o
   1  10  10         35.65         35.34         5.59 o
   3  10  10         26.02         35.62         5.88 o
   4  10  10          4.54         11.00         4.26 o
   5  10  10          5.45          7.21         3.77 o
   6  10  10          0.59         -0.63         3.40 o
  -6  11  10          0.09          5.16         4.68 o
  -5  11  10         25.94         26.46         6.23 o
  -4  11  10          9.09          7.68         3.67 o
  -3  11  10         15.24         18.60         4.58 o
  -2  11  10          5.41          2.44         3.21 o
  -1  11  10         30.18         37.27         5.15 o
   0  11  10          0.41         -2.11         2.13 o
   1  11  10         20.03         14.67         4.13 o
   2  11  10         18.13         25.21         4.97 o
   3  11  10         13.76          8.69         3.79 o
   4  11  10          8.09          7.72         3.69 o
   5  11  10          0.13         -3.78         3.78 o
   6  11  10          2.02         -4.19         4.19 o
  -5  12  10          6.37          2.42         4.27 o
  -4  12  10         20.34         27.85         5.77 o
  -3  12  10         36.04         45.67         6.55 o
  -2  12  10         70.63         81.43         8.09 o
  -1  12  10         14.99         12.00         3.57 o
   0  12  10         38.85         48.73         5.69 o
   1  12  10         15.05         17.36         4.33 o
   2  12  10         31.42         36.98         5.67 o
   3  12  10         23.63         23.16         4.79 o
   4  12  10         16.38         16.86         4.66 o
   5  12  10          5.09          7.77         4.21 o
   6  12  10          1.72          1.79         3.18 o
  -5  13  10          6.58         11.69         4.45 o
  -4  13  10          5.26         13.40         4.60 o
  -3  13  10          5.36          6.91         3.62 o
  -2  13  10         24.86         30.67         5.91 o
  -1  13  10         39.59         38.10         5.73 o
   0  13  10          0.10          0.98         2.51 o
   1  13  10         42.84         43.52         6.07 o
   2  13  10         10.91         13.49         3.88 o
   3  13  10         12.79          6.88         3.52 o
   4  13  10          7.32          6.22         3.46 o
  -5  14  10          0.65         -2.43         3.64 o
  -4  14  10         47.10         61.57         8.53 o
  -3  14  10          5.64         10.13         4.49 o
  -2  14  10         86.30        113.49         9.90 o
  -1  14  10          1.17         -0.59         3.02 o
  -4  15  10         11.84         15.71         5.22 o
  -3  15  10         12.36         22.23         5.59 o
  -2  15  10          5.03         10.31         4.60 o
  -1  15  10         14.35         15.27         4.50 o
  -4  16  10          9.14          3.82         4.11 o
  -3  16  10         14.92         20.56         5.68 o
  -2  16  10          5.59          6.95         3.98 o
  -1  16  10         13.70         16.55         4.79 o
  -3  17  10         15.80         19.62         5.49 o
  -2  17  10          0.19          5.03         4.52 o
  -1  17  10         26.36         31.50         5.66 o
  -2  18  10          1.23          7.35         4.20 o
  -2  19  10          1.03          5.40         4.08 o
  -1 -16  11         26.96         35.85         5.17 o
   0 -16  11          1.59          1.61         3.32 o
   1 -16  11          2.03          1.85         2.97 o
   2 -16  11          2.85         -2.01         2.53 o
   3 -16  11          2.24         -4.45         4.45 o
  -3 -15  11         20.23         33.79         6.91 o
  -2 -15  11          8.57         13.92         5.37 o
  -1 -15  11          5.60          7.81         3.33 o
   0 -15  11          4.40         14.77         3.64 o
   1 -15  11         12.80         13.90         5.04 o
   2 -15  11          2.25         -1.30         7.30 o
   3 -15  11          0.13          3.89         2.93 o
  -3 -14  11          3.43          6.90         4.14 o
  -2 -14  11          8.47          8.64         4.32 o
  -1 -14  11          3.09          1.53         6.41 o
   0 -14  11          1.45         -2.01         2.47 o
   1 -14  11          6.25          6.81         3.05 o
   2 -14  11          0.44          3.06         2.73 o
   3 -14  11          8.87          4.21         2.81 o
  -4 -13  11         14.89         15.94         5.22 o
  -3 -13  11          7.48          6.59         4.29 o
  -2 -13  11         21.30         33.31         4.64 o
  -1 -13  11          2.02          5.05         3.19 o
   0 -13  11         14.24         16.90         3.56 o
   1 -13  11          3.27          2.26         3.37 o
   2 -13  11          2.57          0.19         2.22 o
   3 -13  11          2.19         -1.34         2.16 o
   4 -13  11          1.63          8.78         4.49 o
  -4 -12  11          6.40          9.80         4.78 o
  -3 -12  11          2.11         -1.83         3.87 o
  -2 -12  11          1.90          9.80         3.07 o
  -1 -12  11         15.10         13.27         3.50 o
   0 -12  11         21.11         24.14         4.64 o
   1 -12  11          3.73          3.30         1.98 o
   2 -12  11         10.80         11.18         2.46 o
   3 -12  11          0.26          1.44         5.33 o
   4 -12  11          1.32          4.99         3.03 o
   5 -12  11          0.18          2.81         3.83 o
  -5 -11  11          1.09          2.72         4.05 o
  -4 -11  11         10.02         15.15         5.29 o
  -3 -11  11         12.66         11.34         4.47 o
  -2 -11  11         20.78         24.34         4.06 o
  -1 -11  11         21.13         23.45         5.72 o
   0 -11  11          6.33         -1.13         3.73 o
   1 -11  11          4.79          3.56         2.79 o
   2 -11  11         12.93         14.35         2.74 o
   3 -11  11          6.50          4.59         2.48 o
   4 -11  11         10.62         13.56         3.52 o
   5 -11  11         16.57          7.87         4.12 o
  -5 -10  11          0.13          2.76         3.80 o
  -4 -10  11          5.12          9.14         4.06 o
  -3 -10  11          2.87          2.11         2.49 o
  -2 -10  11          3.01          2.03         2.27 o
  -1 -10  11          1.58          2.74         2.37 o
   0 -10  11          1.84          3.48         2.03 o
   1 -10  11          3.82          1.58         1.77 o
   2 -10  11         10.18          6.08         2.49 o
   3 -10  11          2.26          3.69         2.60 o
   4 -10  11          3.17          7.60         3.07 o
   5 -10  11          1.02          0.70         2.56 o
  -5  -9  11          4.19          7.44         3.89 o
  -4  -9  11          1.67         -1.28         3.53 o
  -3  -9  11          0.54          0.47         2.57 o
  -2  -9  11          8.01          8.95         3.00 o
  -1  -9  11         48.20         50.82         5.13 o
   0  -9  11          2.16          0.25         1.92 o
   1  -9  11         28.20         28.25         3.08 o
   2  -9  11          0.85          2.37         2.72 o
   3  -9  11          3.91          4.64         3.56 o
   4  -9  11          8.78         11.04         4.81 o
   5  -9  11          0.39         -4.54         4.54 o
  -6  -8  11          1.83          0.90         3.70 o
  -5  -8  11          9.82         16.13         4.98 o
  -4  -8  11          2.86         -3.50         3.50 o
  -3  -8  11         24.24         20.54         3.53 o
  -2  -8  11          0.05          0.97         2.26 o
  -1  -8  11         10.85         10.90         4.07 o
   0  -8  11          3.23          2.61         1.90 o
   1  -8  11          0.31          0.22         3.57 o
   2  -8  11          5.00          5.81         3.82 o
   3  -8  11         18.24         16.16         5.08 o
   4  -8  11         19.21         16.49         5.27 o
   5  -8  11          0.74         -0.87         3.69 o
  -6  -7  11          0.64          0.34         3.53 o
  -5  -7  11          9.55          7.63         3.90 o
  -4  -7  11          4.01          5.92         3.79 o
  -3  -7  11          4.65          4.80         2.88 o
  -2  -7  11          7.48          6.55         2.81 o
  -1  -7  11          5.98          7.33         2.86 o
   0  -7  11         10.17          8.30         1.74 o
   1  -7  11         35.54         28.31         5.50 o
   2  -7  11          1.82          3.44         3.74 o
   3  -7  11          1.41          0.70         3.45 o
   4  -7  11          1.43         -4.27         4.27 o
   5  -7  11         11.95         16.79         5.38 o
  -6  -6  11          2.97          0.04         3.60 o
  -5  -6  11         11.51         17.81         5.22 o
  -4  -6  11          1.54          0.80         3.09 o
  -3  -6  11         13.02         10.82         3.46 o
  -2  -6  11          1.72          5.12         2.38 o
  -1  -6  11         18.72         20.50         5.76 o
   0  -6  11          2.32          4.72         2.54 o
   1  -6  11          3.25         -3.17         3.17 o
   2  -6  11          3.96          3.63         3.40 o
   3  -6  11          4.66          2.18         3.51 o
   4  -6  11          6.16          3.56         4.00 o
   5  -6  11          1.61          8.68         4.99 o
  -6  -5  11         14.59         13.31         5.06 o
  -5  -5  11          1.11          6.87         3.58 o
  -4  -5  11         25.23         22.20         5.02 o
  -3  -5  11          4.68          5.01         2.60 o
  -2  -5  11         16.43         20.05         3.44 o
  -1  -5  11          0.43          2.93         2.23 o
   0  -5  11         33.56         36.12         4.26 o
   1  -5  11          6.25          2.60         3.29 o
   2  -5  11          3.17          1.74         3.31 o
   3  -5  11          0.41          4.33         3.77 o
   4  -5  11          9.53         10.25         4.11 o
   5  -5  11          2.32         -0.23         3.76 o
  -7  -4  11          4.56          0.69         3.67 o
  -6  -4  11          3.34          3.58         3.38 o
  -5  -4  11         14.80         11.80         4.25 o
  -4  -4  11          9.71         12.57         4.31 o
  -3  -4  11          7.79          7.84         2.47 o
  -2  -4  11          7.12          4.97         2.43 o
  -1  -4  11         12.55         17.30         3.10 o
   0  -4  11         18.25         23.18         3.69 o
   1  -4  11          3.20         -1.97         3.59 o
   2  -4  11         11.14          9.33         4.14 o
   3  -4  11          2.22          0.08         3.27 o
   4  -4  11         10.08          5.21         3.87 o
   5  -4  11          9.93          8.00         4.48 o
   6  -4  11          3.90          8.25         4.42 o
  -7  -3  11          7.60          4.46         3.65 o
  -6  -3  11          3.92          5.48         3.92 o
  -5  -3  11         22.92         31.90         5.79 o
  -4  -3  11          1.48          5.19         2.48 o
  -3  -3  11          5.63         11.31         2.93 o
  -2  -3  11          8.38         14.46         2.93 o
  -1  -3  11          2.69          0.46         2.02 o
   0  -3  11         89.11         88.79         6.03 o
   1  -3  11          6.90         11.32         4.33 o
   2  -3  11          3.26          7.20         4.12 o
   3  -3  11          1.61          5.77         3.93 o
   4  -3  11          0.78          5.89         4.21 o
   5  -3  11          2.50         10.02         4.70 o
   6  -3  11          0.87         -2.25         3.73 o
  -7  -2  11          8.95          2.17         3.67 o
  -6  -2  11          8.14         10.30         3.98 o
  -5  -2  11         48.42         50.61         7.05 o
  -4  -2  11          8.82          8.79         2.58 o
  -3  -2  11         64.17         59.46         4.90 o
  -2  -2  11          2.12         -1.33         1.86 o
  -1  -2  11          8.25          7.96         2.39 o
   0  -2  11          4.33          5.57         2.46 o
   1  -2  11         21.77         23.34         5.50 o
   2  -2  11          4.61          7.21         4.01 o
   3  -2  11          1.56          5.76         3.81 o
   4  -2  11         11.71         13.90         4.82 o
   5  -2  11          1.04         -1.97         3.64 o
   6  -2  11          6.09         10.27         4.74 o
  -7  -1  11         12.25         10.94         3.46 o
  -6  -1  11          3.64          6.60         2.79 o
  -5  -1  11         34.43         33.85         5.88 o
  -4  -1  11         14.77         12.52         2.24 o
  -3  -1  11         15.76         18.79         3.21 o
  -2  -1  11          5.15          4.39         2.03 o
  -1  -1  11         12.09         15.84         3.02 o
   0  -1  11          9.27          7.47         2.56 o
   1  -1  11          3.66          0.15         3.37 o
   2  -1  11          0.56         -1.27         3.30 o
   3  -1  11          3.74          6.72         3.74 o
   4  -1  11          2.13          6.68         3.89 o
   5  -1  11          1.82          0.99         3.78 o
   6  -1  11          0.52          2.44         4.01 o
  -7   0  11          5.81          6.36         2.98 o
  -6   0  11         37.71         44.59         4.93 o
  -5   0  11         83.17         75.45         5.89 o
  -4   0  11          2.74          1.63         1.73 o
  -3   0  11         37.91         25.77         2.78 o
  -2   0  11         13.36         13.97         2.66 o
  -1   0  11         49.33         63.29         4.97 o
   0   0  11          0.45          0.20         1.87 o
   1   0  11         53.80         54.95         7.28 o
   2   0  11          4.21          7.65         4.24 o
   3   0  11          5.85          9.85         4.43 o
   4   0  11          0.27          2.55         3.97 o
   5   0  11          5.30         11.89         4.90 o
   6   0  11          3.11         -0.89         4.01 o
  -7   1  11         12.26         10.83         4.12 o
  -6   1  11          3.63          4.30         2.32 o
  -5   1  11         34.35         39.33         4.44 o
  -4   1  11         14.79         20.26         2.51 o
  -3   1  11         15.63         13.66         2.86 o
  -2   1  11          5.09          2.61         2.47 o
  -1   1  11         12.06         18.36         3.87 o
   0   1  11          9.26          7.47         2.31 o
   1   1  11          3.59          4.38         3.88 o
   2   1  11          0.56         -3.50         3.50 o
   3   1  11          3.81          1.86         3.36 o
   4   1  11          2.14          4.44         3.62 o
   5   1  11          1.80          8.07         4.20 o
   6   1  11          0.52          8.88         4.61 o
  -7   2  11          8.97         19.02         4.98 o
  -6   2  11          8.13          3.31         2.40 o
  -5   2  11         48.40         53.58         4.90 o
  -4   2  11          8.86          9.20         2.02 o
  -3   2  11         64.20         54.94         3.59 o
  -2   2  11          2.15          0.17         1.48 o
  -1   2  11          8.33          6.82         1.84 o
   0   2  11          4.33          7.28         2.72 o
   1   2  11         21.80         33.11         5.74 o
   2   2  11          4.57          2.75         3.15 o
   3   2  11          1.56          0.18         3.21 o
   4   2  11         11.77         14.76         5.10 o
   5   2  11          1.05         -1.18         3.64 o
   6   2  11          6.09          7.93         4.41 o
  -6   3  11          3.92          5.37         2.70 o
  -5   3  11         22.87         20.92         3.35 o
  -4   3  11          1.46          0.52         1.85 o
  -3   3  11          5.63          4.78         1.61 o
  -2   3  11          8.37         10.43         2.34 o
  -1   3  11          2.71          4.52         1.85 o
   0   3  11         88.99         97.96        11.23 o
   1   3  11          6.94          1.91         3.58 o
   2   3  11          3.24         10.72         4.56 o
   3   3  11          1.60          1.87         3.19 o
   4   3  11          0.78          1.63         3.57 o
   5   3  11          2.52         -3.06         3.86 o
   6   3  11          0.87          0.91         4.28 o
  -6   4  11          3.32         -0.11         3.89 o
  -5   4  11         14.77          9.55         4.62 o
  -4   4  11          9.59          6.75         2.69 o
  -3   4  11          7.76          7.52         1.72 o
  -2   4  11          7.03          5.52         1.84 o
  -1   4  11         12.49         12.19         2.31 o
   0   4  11         18.21         17.11         2.13 o
   1   4  11          3.18          7.81         3.80 o
   2   4  11         11.15          5.70         3.38 o
   3   4  11          2.22          0.25         3.03 o
   4   4  11          9.99          4.74         4.22 o
   5   4  11          9.90         11.88         4.75 o
   6   4  11          3.87          1.76         3.86 o
  -6   5  11         14.63         25.63         6.42 o
  -5   5  11          1.10         -1.23         3.27 o
  -4   5  11         25.28         21.26         5.14 o
  -3   5  11          4.69          6.40         2.19 o
  -2   5  11         16.58         12.56         3.76 o
  -1   5  11          0.44          0.87         2.44 o
   0   5  11         33.72         43.60         4.03 o
   1   5  11          6.22          3.14         3.32 o
   2   5  11          3.14          6.30         3.47 o
   3   5  11          0.41          4.51         3.67 o
   4   5  11          9.55         12.43         4.35 o
   5   5  11          2.33          2.32         3.82 o
  -6   6  11          2.98          3.05         4.69 o
  -5   6  11         11.51         15.52         4.83 o
  -4   6  11          1.51          2.23         3.43 o
  -3   6  11         13.05         20.11         4.91 o
  -2   6  11          1.75          1.94         2.93 o
  -1   6  11         18.69         14.49         3.73 o
   0   6  11          2.30          4.76         2.17 o
   1   6  11          3.25          2.98         3.16 o
   2   6  11          3.89          5.00         3.56 o
   3   6  11          4.66          8.21         4.12 o
   4   6  11          6.26         14.02         4.76 o
   5   6  11          1.61          2.89         3.56 o
  -6   7  11          0.65          4.29         4.19 o
  -5   7  11          9.49         16.79         5.27 o
  -4   7  11          4.00         10.35         4.36 o
  -3   7  11          4.60          6.69         3.64 o
  -2   7  11          7.51         16.83         4.48 o
  -1   7  11          6.00          7.06         3.15 o
   0   7  11         10.13          8.88         2.40 o
   1   7  11         35.51         31.40         5.66 o
   2   7  11          1.83          2.41         3.20 o
   3   7  11          1.41         -1.58         3.20 o
   4   7  11          1.42          5.70         3.87 o
   5   7  11         11.91         22.05         5.98 o
  -6   8  11          1.83          5.59         4.68 o
  -5   8  11          9.82         11.02         4.59 o
  -4   8  11          2.87          6.33         3.97 o
  -3   8  11         24.29         31.11         5.64 o
  -2   8  11          0.05         -1.64         2.69 o
  -1   8  11         10.91         11.58         3.62 o
   0   8  11          3.22          3.50         2.91 o
   1   8  11          0.29          6.88         3.65 o
   2   8  11          4.98          7.12         3.66 o
   3   8  11         18.26         16.14         4.69 o
   4   8  11         19.13          9.53         4.32 o
   5   8  11          0.73          4.23         4.22 o
  -5   9  11          4.16          8.85         4.52 o
  -4   9  11          1.68          0.75         3.63 o
  -3   9  11          0.55         -2.57         3.55 o
  -2   9  11          7.99         10.82         3.89 o
  -1   9  11         48.28         50.94         6.03 o
   0   9  11          2.19          0.82         1.90 o
   1   9  11         28.09         29.65         5.27 o
   2   9  11          0.84         -2.02         3.39 o
   3   9  11          3.88          1.10         3.34 o
   4   9  11          8.78          9.80         4.57 o
   5   9  11          0.39          2.43         3.29 o
  -5  10  11          0.14          2.59         4.06 o
  -4  10  11          5.13          4.75         3.42 o
  -3  10  11          2.89          3.38         3.52 o
  -2  10  11          3.01          0.40         3.07 o
  -1  10  11          1.59          4.15         2.78 o
   0  10  11          1.84          2.50         2.06 o
   1  10  11          3.83          5.95         3.44 o
   2  10  11         10.18          7.61         3.68 o
   3  10  11          2.26          7.33         3.75 o
   4  10  11          3.17          3.63         3.49 o
   5  10  11          1.01         -1.09         3.82 o
  -5  11  11          1.08          2.36         3.97 o
  -4  11  11         10.02          4.02         4.02 o
  -3  11  11         12.67         13.61         4.50 o
  -2  11  11         20.80         20.52         4.50 o
  -1  11  11         21.09         22.27         4.83 o
   1  11  11          4.74          2.15         2.81 o
   2  11  11         12.90         12.45         4.12 o
   3  11  11          6.40          5.44         3.61 o
   4  11  11         10.61         15.79         4.92 o
   5  11  11         16.53         10.64         4.55 o
  -5  12  11          3.25          4.62         4.33 o
  -4  12  11          6.38          0.32         3.57 o
  -3  12  11          2.09         -2.62         3.73 o
  -2  12  11          1.88         -2.79         3.45 o
  -1  12  11         15.00         13.33         4.16 o
   1  12  11          3.68          1.27         2.98 o
   2  12  11         10.86          7.06         3.45 o
   3  12  11          0.26          0.86         3.06 o
   4  12  11          1.32         -1.40         3.53 o
   5  12  11          0.17          2.53         3.93 o
  -4  13  11         14.92         23.02         6.12 o
  -3  13  11          7.51         10.50         4.39 o
  -2  13  11         21.18         34.32         5.87 o
  -1  13  11          2.06         -0.52         3.15 o
   1  13  11          3.24          8.75         3.62 o
   2  13  11          2.56         -1.48         2.81 o
   3  13  11          2.17          1.45         2.94 o
  -4  14  11          4.47          7.78         4.36 o
  -3  14  11          3.44          1.49         3.50 o
  -2  14  11          8.46          7.82         3.67 o
  -1  14  11          3.12          4.19         3.27 o
  -3  15  11         20.18         24.62         5.62 o
  -2  15  11          8.55         12.33         4.77 o
  -3  16  11         18.02         25.84         6.36 o
  -2  16  11          8.18         14.62         4.86 o
  -2  17  11          1.15          0.61         3.70 o
  -1 -14  12          8.35          8.31         3.27 o
   0 -14  12          4.90          4.48         2.95 o
   1 -14  12          2.60          2.00         4.04 o
   3 -14  12          6.57          2.47         3.47 o
  -2 -13  12          4.23          5.55         3.04 o
  -1 -13  12          4.68          3.70         5.90 o
   0 -13  12         11.51          7.71         2.99 o
   1 -13  12          0.24          1.32         2.07 o
   2 -13  12          3.58          6.05         2.90 o
   3 -13  12          3.08          6.84         3.85 o
  -3 -12  12          2.66         -3.36         3.82 o
  -2 -12  12          1.13          2.81         2.98 o
  -1 -12  12          2.17          1.58         2.94 o
   0 -12  12         10.58         12.35         3.81 o
   1 -12  12          2.39         -1.57         2.12 o
   2 -12  12          9.61          6.35         4.15 o
   3 -12  12          8.46          6.05         2.51 o
   4 -12  12          9.20         14.48         5.23 o
  -4 -11  12          2.72         -2.10         3.45 o
  -3 -11  12          4.73         13.47         4.88 o
  -2 -11  12         16.96         15.01         3.45 o
  -1 -11  12          6.09          8.93         3.11 o
   0 -11  12          0.19          0.59         3.61 o
   1 -11  12          9.15         15.83         2.89 o
   2 -11  12         12.21         18.71         3.01 o
   3 -11  12         11.66         10.79         3.17 o
   4 -11  12          5.72          1.37         2.77 o
  -4 -10  12          2.28          6.24         4.15 o
  -3 -10  12         12.57          6.75         2.72 o
  -2 -10  12          8.93          4.48         4.31 o
  -1 -10  12          1.48         -0.99         2.22 o
   0 -10  12         10.59         16.03         3.52 o
   1 -10  12         10.01          8.34         2.98 o
   2 -10  12         10.86         11.38         3.09 o
   3 -10  12         11.05         14.02         3.42 o
   4 -10  12          5.32          5.29         3.51 o
  -5  -9  12          7.79          5.05         4.21 o
  -4  -9  12          2.32         -3.88         3.88 o
  -3  -9  12          1.57          0.95         2.65 o
  -2  -9  12          0.78          1.31         2.33 o
  -1  -9  12          3.45         -3.35         3.84 o
   0  -9  12          3.30          4.46         2.15 o
   1  -9  12          7.22          9.96         3.09 o
   2  -9  12          3.58         11.86         3.08 o
   3  -9  12         28.52         39.29         7.41 o
   4  -9  12          2.28          0.22         3.82 o
  -5  -8  12          0.63         -3.93         3.93 o
  -4  -8  12          0.98         -3.61         3.61 o
  -3  -8  12         16.49         16.65         3.51 o
  -2  -8  12          9.99          4.72         2.66 o
  -1  -8  12         27.03         23.73         3.94 o
   0  -8  12          5.26          2.14         2.24 o
   1  -8  12          3.23          9.54         4.36 o
   2  -8  12          0.99          3.52         3.91 o
   3  -8  12          9.35          4.10         4.11 o
   4  -8  12          0.58          6.17         4.32 o
  -5  -7  12          6.89          7.17         4.32 o
  -4  -7  12          3.81          1.31         3.29 o
  -3  -7  12          8.14         12.24         3.03 o
  -2  -7  12          3.81          7.72         3.08 o
  -1  -7  12         10.67         19.06         4.29 o
   0  -7  12         25.94         34.57         3.81 o
   1  -7  12          2.25          6.19         4.13 o
   2  -7  12         25.67         24.54         5.91 o
   3  -7  12         19.01         15.25         5.14 o
   4  -7  12         11.22         11.25         4.90 o
  -6  -6  12          1.23         -3.92         3.92 o
  -5  -6  12          0.33         -0.01         3.42 o
  -4  -6  12         11.45         10.19         4.53 o
  -3  -6  12          1.94          4.78         2.71 o
  -2  -6  12          1.17          2.84         2.89 o
  -1  -6  12         12.41         15.14         3.66 o
   0  -6  12          2.52          1.61         1.96 o
   1  -6  12         15.12         17.85         5.30 o
   2  -6  12          0.84          1.74         3.61 o
   3  -6  12         13.53         16.70         5.34 o
   4  -6  12         14.75         12.37         4.95 o
   5  -6  12         16.44          6.30         4.61 o
  -6  -5  12          2.53         -0.53         3.42 o
  -5  -5  12          1.86          5.82         3.84 o
  -4  -5  12          1.67         -2.64         3.61 o
  -3  -5  12          5.27          5.61         2.44 o
  -2  -5  12         14.94         19.15         3.49 o
  -1  -5  12          0.09         -1.75         2.30 o
   0  -5  12         13.21         15.72         4.43 o
   1  -5  12          0.16          2.16         3.59 o
   2  -5  12         14.37         18.76         5.40 o
   3  -5  12          0.20          2.43         3.57 o
   4  -5  12          4.29         -1.95         4.65 o
   5  -5  12          0.87         -4.57         4.96 o
  -6  -4  12          3.25          3.15         4.10 o
  -5  -4  12          1.65          9.52         4.32 o
  -4  -4  12          4.53          6.41         3.52 o
  -3  -4  12         13.01         18.45         3.45 o
  -2  -4  12         12.08         12.77         2.94 o
  -1  -4  12          1.43         -2.03         3.23 o
   0  -4  12          5.84          6.19         2.73 o
   1  -4  12          1.67          5.13         4.12 o
   2  -4  12          4.36          5.68         4.13 o
   3  -4  12          1.13          4.56         4.57 o
   4  -4  12         14.98         19.03         5.78 o
   5  -4  12          1.19         -4.46         4.46 o
  -6  -3  12          0.77         -1.83         3.63 o
  -5  -3  12          9.21         16.34         5.05 o
  -4  -3  12          3.05          2.42         2.21 o
  -3  -3  12          2.28          3.08         2.14 o
  -2  -3  12          0.60         -0.77         3.50 o
  -1  -3  12          1.90          1.97         2.26 o
   0  -3  12         13.33         18.10         3.11 o
   1  -3  12          1.50          5.16         3.69 o
   2  -3  12         11.68         10.95         4.42 o
   3  -3  12          2.07          9.44         4.49 o
   4  -3  12         21.43         30.48         6.67 o
   5  -3  12          1.06         -4.83         4.83 o
  -6  -2  12          5.64          8.69         3.85 o
  -5  -2  12          2.16          3.14         3.35 o
  -4  -2  12          2.03          4.03         2.33 o
  -3  -2  12          7.05          9.06         2.72 o
  -2  -2  12          0.72         -0.74         2.04 o
  -1  -2  12         11.19          5.50         3.05 o
   0  -2  12          0.47          2.74         2.31 o
   1  -2  12         13.23          9.83         4.01 o
   2  -2  12         11.60         13.50         5.01 o
   3  -2  12          3.06          9.15         4.62 o
   4  -2  12          1.01          2.61         4.14 o
   5  -2  12          6.47          3.87         3.95 o
  -7  -1  12          0.54         -3.60         3.61 o
  -6  -1  12          6.87          4.32         3.63 o
  -5  -1  12          8.12          8.70         3.98 o
  -4  -1  12          3.60          6.29         2.50 o
  -3  -1  12          7.35          4.75         2.19 o
  -2  -1  12          2.06          2.01         1.97 o
  -1  -1  12          1.53          1.01         2.75 o
   0  -1  12          0.38          1.95         2.31 o
   1  -1  12          2.40          2.69         3.31 o
   2  -1  12          2.23          0.38         3.34 o
   3  -1  12          0.68          5.32         3.39 o
   4  -1  12          0.09          5.18         4.16 o
   5  -1  12          0.72         -5.11         5.11 o
  -7   0  12         13.73         13.22         5.17 o
  -6   0  12          0.04         -2.53         2.53 o
  -5   0  12          7.51          2.79         2.69 o
  -4   0  12          3.65          5.43         2.01 o
  -3   0  12          1.87          2.81         4.17 o
  -2   0  12          3.62          2.21         2.15 o
  -1   0  12         11.42         10.10         3.66 o
   0   0  12          0.05         -0.28         4.22 o
   1   0  12          4.49          4.46         3.59 o
   2   0  12         10.92         11.27         4.68 o
   3   0  12         20.51         16.33         5.09 o
   4   0  12          1.86          2.09         3.93 o
   5   0  12         12.32         -1.64         4.42 o
  -6   1  12          6.89          9.87         2.95 o
  -5   1  12          8.17          8.43         4.87 o
  -4   1  12          3.62          4.59         1.80 o
  -3   1  12          7.36          7.35         2.12 o
  -2   1  12          2.08          1.04         2.83 o
  -1   1  12          1.50         -2.23         2.23 o
   0   1  12          0.39          1.58         1.84 o
   1   1  12          2.42          5.91         3.50 o
   2   1  12          2.20         -3.27         3.31 o
   3   1  12          0.67          3.38         3.75 o
   4   1  12          0.08         12.00         5.11 o
   5   1  12          0.73          3.27         4.17 o
  -6   2  12          5.63          9.44         4.67 o
  -5   2  12          2.14          2.60         2.28 o
  -4   2  12          2.03          3.04         2.24 o
  -3   2  12          6.99          6.16         1.75 o
  -2   2  12          0.74         -0.23         1.53 o
  -1   2  12         11.09          6.36         2.89 o
   0   2  12          0.46          0.70         1.99 o
   1   2  12         13.25         13.48         4.69 o
   2   2  12         11.64         22.95         5.69 o
   3   2  12          3.11          5.18         3.77 o
   4   2  12          1.02          9.96         4.94 o
   5   2  12          6.51         -3.04         4.06 o
  -6   3  12          0.76          7.66         4.86 o
  -5   3  12          9.23         14.80         5.12 o
  -4   3  12          3.08         11.58         4.26 o
  -3   3  12          2.27          2.30         1.67 o
  -2   3  12          0.60          1.70         1.49 o
  -1   3  12          1.93          1.23         1.78 o
   0   3  12         13.29         14.64         2.76 o
   1   3  12          1.53          3.55         3.64 o
   2   3  12         11.71         15.73         4.46 o
   3   3  12          2.08          0.39         3.72 o
   4   3  12         21.48         33.28         6.60 o
   5   3  12          1.07          0.06         3.74 o
  -6   4  12          3.26          3.91         4.26 o
  -5   4  12          1.65          7.65         3.96 o
  -4   4  12          4.57          3.72         3.33 o
  -3   4  12         12.99         13.81         4.52 o
  -2   4  12         12.07         12.89         4.08 o
  -1   4  12          1.45         -2.46         2.72 o
   0   4  12          5.91          5.46         3.90 o
   1   4  12          1.65          4.25         3.86 o
   2   4  12          4.38          7.93         4.27 o
   3   4  12          1.14         11.01         4.60 o
   4   4  12         15.00         12.70         5.00 o
   5   4  12          1.18         -0.87         3.90 o
  -5   5  12          1.86          2.67         3.93 o
  -4   5  12          1.64          2.72         3.78 o
  -3   5  12          5.27          1.27         3.36 o
  -2   5  12         14.86         13.80         4.09 o
  -1   5  12          0.09         -0.86         2.65 o
   0   5  12         13.22         15.33         2.92 o
   1   5  12          0.16          4.01         3.70 o
   2   5  12         14.38         16.87         5.28 o
   3   5  12          0.20          5.08         4.35 o
   4   5  12          4.33         -0.53         3.46 o
   5   5  12          0.88         -2.89         3.84 o
  -5   6  12          0.33          9.44         4.86 o
  -4   6  12         11.50         16.52         5.07 o
  -3   6  12          1.91          1.01         3.15 o
  -2   6  12          1.18          2.20         3.24 o
  -1   6  12         12.35         16.12         4.23 o
   0   6  12          2.50          6.93         3.43 o
   1   6  12         15.05         24.02         5.62 o
   2   6  12          0.80          3.48         3.45 o
   3   6  12         13.56         11.80         4.77 o
   4   6  12         14.72         17.53         5.66 o
   5   6  12         16.44         21.30         5.78 o
  -5   7  12          6.91         11.19         4.89 o
  -4   7  12          3.80         11.94         4.49 o
  -3   7  12          8.12          7.92         4.10 o
  -2   7  12          3.73          5.62         3.84 o
  -1   7  12         10.62         16.19         4.23 o
   0   7  12         25.89         35.08         3.98 o
   1   7  12          2.24          3.72         3.36 o
   2   7  12         25.72         29.24         5.98 o
   3   7  12         19.01         16.03         4.87 o
   4   7  12         11.22         16.28         5.43 o
  -5   8  12          0.63          7.68         4.72 o
  -4   8  12          0.97          4.16         4.31 o
  -3   8  12         16.47         21.13         5.03 o
  -2   8  12          9.97         11.96         4.32 o
  -1   8  12         26.92         32.55         5.61 o
   1   8  12          3.24          4.55         3.48 o
   2   8  12          0.98          0.25         3.48 o
   3   8  12          9.38         14.15         4.90 o
   4   8  12          0.58          2.85         4.02 o
  -5   9  12          7.79         10.21         4.93 o
  -4   9  12          2.33          0.81         4.00 o
  -3   9  12          1.58          5.31         4.18 o
  -2   9  12          0.78          1.28         2.86 o
  -1   9  12          3.47          5.29         3.20 o
   0   9  12          3.30          8.48         4.43 o
   1   9  12          7.15         13.40         4.49 o
   2   9  12          3.59         -1.40         3.42 o
   3   9  12         28.54         31.27         6.31 o
   4   9  12          2.28          8.99         4.89 o
  -4  10  12          2.29          7.07         4.68 o
  -3  10  12         12.44         12.24         4.99 o
  -2  10  12          8.95          7.75         3.34 o
  -1  10  12          1.49         -0.69         2.95 o
   1  10  12         10.02          7.41         3.91 o
   2  10  12         10.89         15.84         4.71 o
   3  10  12         11.05         14.32         4.86 o
   4  10  12          5.29          6.87         4.39 o
  -4  11  12          2.72         -0.71         3.90 o
  -3  11  12          4.72          6.85         3.79 o
  -2  11  12         16.92         17.64         4.81 o
  -1  11  12          6.05          0.92         3.05 o
   1  11  12          9.10          6.92         3.73 o
   2  11  12         12.26         11.46         4.26 o
   3  11  12         11.63          5.89         3.36 o
   4  11  12          5.71          9.95         4.30 o
  -4  12  12          5.87          6.94         4.44 o
  -3  12  12          2.65         -0.01         3.63 o
  -2  12  12          1.13         -2.04         3.69 o
   1  12  12          2.39         -2.34         3.87 o
   2  12  12          9.56          5.04         3.22 o
   3  12  12          8.50          3.63         3.54 o
   4  12  12          9.21          9.37         4.27 o
  -3  13  12          5.13          2.30         4.09 o
  -2  13  12          4.26          0.36         3.53 o
   1  13  12          0.25          2.90         4.16 o
  -3  14  12         10.24         17.78         5.65 o
  -2  14  12          3.98          4.87         4.08 o
  -2  15  12          0.60          1.98         3.63 o
   1 -12  13          1.78          3.05         4.12 o
   2 -12  13          4.52          8.45         4.41 o
  -2 -11  13          1.72         -4.01         4.01 o
  -1 -11  13          2.95          9.39         3.26 o
   0 -11  13          5.96          2.27         2.81 o
   1 -11  13          0.79         -1.46         2.44 o
   2 -11  13          8.36         11.90         4.86 o
   3 -11  13          2.65         11.16         5.55 o
  -3 -10  13          6.65          1.66         3.67 o
  -2 -10  13          1.36         -0.40         4.09 o
  -1 -10  13         22.62         22.79         4.75 o
   0 -10  13          3.57         11.58         3.61 o
   1 -10  13         21.89         18.91         3.42 o
   2 -10  13          0.01          2.60         2.94 o
   3 -10  13          9.85          9.45         3.05 o
  -3  -9  13          1.85          3.10         3.39 o
  -2  -9  13          2.70          4.53         3.05 o
  -1  -9  13          4.72         13.78         3.61 o
   0  -9  13          8.03          1.99         2.75 o
   1  -9  13          2.04          3.38         3.54 o
   2  -9  13          1.48          8.29         4.30 o
   3  -9  13          2.35          3.90         2.96 o
  -4  -8  13          9.38         11.05         4.74 o
  -3  -8  13         12.74         20.00         4.08 o
  -2  -8  13          9.73          7.83         5.53 o
  -1  -8  13         32.71         43.16         5.22 o
   0  -8  13          2.74          1.93         3.35 o
   1  -8  13         54.83         62.81         5.26 o
   2  -8  13          4.15          1.73         4.01 o
   3  -8  13         14.20         21.42         6.00 o
  -4  -7  13          6.85          6.55         4.49 o
  -3  -7  13          4.18          6.06         2.98 o
  -2  -7  13         12.90         16.35         3.58 o
  -1  -7  13          1.15          3.29         2.81 o
   0  -7  13         11.13         13.63         4.50 o
   1  -7  13         12.41         14.47         5.08 o
   2  -7  13         18.70         16.64         5.40 o
   3  -7  13          5.25         11.83         5.06 o
  -5  -6  13         10.77         18.07         5.67 o
  -4  -6  13          5.80         14.93         5.12 o
  -3  -6  13          4.21          7.88         3.10 o
  -2  -6  13          4.93          1.83         2.49 o
  -1  -6  13          2.90          2.77         2.39 o
   0  -6  13          1.08          2.66         2.13 o
   1  -6  13          6.16         15.92         5.65 o
   2  -6  13          9.34         16.37         5.40 o
   3  -6  13          2.42          6.38         4.33 o
  -5  -5  13          4.45          6.88         4.25 o
  -4  -5  13          2.57          4.44         3.99 o
  -3  -5  13          2.04          4.83         2.81 o
  -2  -5  13          7.91          3.87         3.54 o
  -1  -5  13          5.64          4.30         4.90 o
   0  -5  13         35.94         37.98         4.72 o
   1  -5  13          8.03         17.82         5.54 o
   2  -5  13         28.26         29.42         6.66 o
   3  -5  13          6.91          7.19         5.03 o
   4  -5  13          7.52         25.84         6.91 o
  -5  -4  13          0.31         -1.65         3.51 o
  -4  -4  13          0.62          7.06         4.39 o
  -3  -4  13          8.47         10.95         4.39 o
  -2  -4  13          5.18          6.25         2.75 o
  -1  -4  13          4.42          5.81         3.02 o
   0  -4  13          5.26         10.66         3.03 o
   1  -4  13          2.24          5.75         4.42 o
   2  -4  13          5.29         11.26         5.23 o
   3  -4  13          3.17          0.73         4.25 o
   4  -4  13         17.04         14.28         5.59 o
  -5  -3  13          3.39          7.63         3.78 o
  -4  -3  13          5.75          3.58         2.38 o
  -3  -3  13          0.50          2.22         3.54 o
  -2  -3  13          8.61          8.35         2.66 o
  -1  -3  13          2.61          6.67         7.87 o
   0  -3  13         24.67         28.45         4.29 o
   1  -3  13          6.70         10.12         4.45 o
   2  -3  13          6.98          0.91         3.59 o
   3  -3  13          1.19         -4.88         4.88 o
   4  -3  13          7.62          3.78         4.16 o
  -6  -2  13          4.09          6.63         4.10 o
  -5  -2  13          3.43          4.29         3.41 o
  -4  -2  13          2.50          6.97         2.68 o
  -3  -2  13          1.44          0.60         2.17 o
  -2  -2  13          2.65          4.88         2.73 o
  -1  -2  13          0.26          0.14         2.66 o
   0  -2  13          4.52          4.28         5.46 o
   1  -2  13          3.99         10.03         4.25 o
   2  -2  13          0.59         -1.64         3.35 o
   3  -2  13          2.97         11.57         5.32 o
   4  -2  13          1.20         -2.93         4.08 o
  -6  -1  13          0.32          0.00         3.08 o
  -5  -1  13          0.45          2.91         3.52 o
  -4  -1  13          0.78          3.04         2.11 o
  -3  -1  13          0.33         -0.20         2.20 o
  -2  -1  13          0.29         -0.79         2.04 o
  -1  -1  13          0.92          1.87         2.94 o
   0  -1  13          1.14          0.74         4.34 o
   1  -1  13          3.99          5.50         4.21 o
   2  -1  13          0.75          0.68         3.48 o
   3  -1  13          1.71         -2.79         3.79 o
   4  -1  13          0.03         -4.57         4.57 o
  -5   0  13          3.59          3.26         3.35 o
  -4   0  13          1.87          1.55         2.06 o
  -3   0  13          1.83          2.36         2.36 o
  -2   0  13          0.18         -1.59         1.92 o
  -1   0  13          9.37          8.65         3.52 o
   0   0  13          0.10         -0.33         2.18 o
   1   0  13          7.97          4.36         4.54 o
   2   0  13          2.76         11.87         4.57 o
   3   0  13          1.44          7.66         4.95 o
   4   0  13         13.59         19.45         6.09 o
  -5   1  13          0.45         -1.63         3.55 o
  -4   1  13          0.78          3.20         4.63 o
  -3   1  13          0.34         -0.52         1.98 o
  -2   1  13          0.29         -0.35         2.23 o
  -1   1  13          0.92          4.23         3.04 o
   0   1  13          1.15         -1.84         2.82 o
   1   1  13          3.99          4.07         3.43 o
   2   1  13          0.76          1.48         3.37 o
   3   1  13          1.68          3.11         3.95 o
   4   1  13          0.03         -0.25         4.21 o
  -5   2  13          3.46          6.10         3.91 o
  -4   2  13          2.49          3.56         4.31 o
  -3   2  13          1.45         -0.63         3.06 o
  -2   2  13          2.67         11.47         4.14 o
  -1   2  13          0.27         -1.14         2.38 o
   0   2  13          4.50          2.52         2.09 o
   1   2  13          4.02          2.55         2.13 o
   2   2  13          0.60          0.05         3.42 o
   3   2  13          2.99          1.92         3.69 o
   4   2  13          1.19         -1.06         4.65 o
  -5   3  13          3.38          3.95         4.45 o
  -4   3  13          5.71          1.52         3.38 o
  -3   3  13          0.51          0.27         3.31 o
  -2   3  13          8.56          9.82         3.06 o
   0   3  13         24.61         32.31         6.57 o
   1   3  13          6.72          5.18         4.17 o
   2   3  13          7.02         11.00         4.74 o
   3   3  13          1.20         -1.17         3.90 o
   4   3  13          7.60          6.88         5.39 o
  -5   4  13          0.30          2.15         3.95 o
  -4   4  13          0.63         -1.13         3.68 o
  -3   4  13          8.51         10.36         4.66 o
  -2   4  13          5.22          7.98         3.41 o
   0   4  13          5.29         12.56         4.65 o
   1   4  13          2.23          6.56         4.66 o
   2   4  13          5.31          3.37         4.01 o
   3   4  13          3.19         -2.26         3.47 o
   4   4  13         16.96         20.07         6.49 o
  -5   5  13          4.43          3.92         4.16 o
  -4   5  13          2.54         -0.36         3.50 o
  -3   5  13          2.05          4.17         4.25 o
  -2   5  13          7.92         12.22         4.56 o
  -1   5  13          5.65          9.03         3.68 o
   0   5  13         36.01         36.74         7.03 o
   1   5  13          8.05         10.56         4.58 o
   2   5  13         28.35         28.16         6.40 o
   3   5  13          6.93          6.75         4.40 o
   4   5  13          7.53          8.85         4.97 o
  -4   6  13          5.83          2.63         4.16 o
  -3   6  13          4.19          1.22         3.31 o
  -2   6  13          4.96          4.13         3.48 o
  -1   6  13          2.88         11.08         3.94 o
   0   6  13          1.11          0.64         3.59 o
   1   6  13          6.17          2.80         3.51 o
   2   6  13          9.32         11.78         4.58 o
   3   6  13          2.44          6.80         4.60 o
  -4   7  13          6.86         10.43         4.57 o
  -3   7  13          4.18          0.52         3.32 o
  -2   7  13         12.90         13.64         4.35 o
  -1   7  13          1.14          4.81         2.92 o
   0   7  13         11.17         11.79         4.58 o
   1   7  13         12.41         23.46         5.75 o
   2   7  13         18.74         20.29         5.67 o
   3   7  13          5.27          1.12         3.86 o
  -4   8  13          9.39          9.56         4.98 o
  -3   8  13         12.71         10.18         4.84 o
  -2   8  13          9.78         16.92         4.95 o
  -1   8  13         32.75         41.33         6.17 o
   1   8  13         54.91         48.87         7.69 o
   2   8  13          4.15         -1.04         3.54 o
   3   8  13         14.21         20.55         6.04 o
  -4   9  13          0.73          2.70         3.91 o
  -3   9  13          1.83          1.24         4.56 o
  -2   9  13          2.73          6.00         3.99 o
   1   9  13          2.05          5.73         4.29 o
   2   9  13          1.48          1.58         3.62 o
   3   9  13          2.36          2.30         3.39 o
  -3  10  13          6.61          3.80         3.59 o
  -2  10  13          1.37         -1.69         3.54 o
   1  10  13         21.94         27.28         5.80 o
   2  10  13          0.01         -0.22         3.56 o
   3  10  13          9.84          5.39         4.07 o
[truncated: 7,836 more chars]
